# Supplementary material for: Extinction Risk Assessment of the Greek Endemic Flora
Source: Biology (Basel). 2021 Mar 4;10(3):195. doi: 10.3390/biology10030195 (PMC7999807; doi:10.3390/biology10030195)
Supplement: Supplementary file 1 [file biology-10-00195-s001.zip]

Archive with 3 entries (3 files):
- Supplementary Tables & Figures.docx
- Table S1.xlsx
- Table S4.xlsx
