# Supplementary material for: Extinction Risk Assessment of the Greek Endemic Flora
Source: Biology (Basel). 2021 Mar 4;10(3):195. doi: 10.3390/biology10030195 (PMC7999807; doi:10.3390/biology10030195)
Supplement: Supplementary file 1 [file biology-10-00195-s001.zip › Table S1.xlsx]

## Sheet: Table legend
Table S1. The Greek endemic plant taxa, along with information on each taxon's extinction risk status for both IUCN Criteria A and B. EDGE: Evolutionary Distinct and Globally Endangered index. ERA: Extinction risk based on the IUCN Criterion A. ERB: Extinction risk based on the IUCN Criterion B. ERAB: Extinction risk based on both the IUCN Criteria A and B.

## Sheet: Table S1
Family	Genus	Taxon	ERA	ERB	ERAB	EDGE
Acanthaceae	Acanthus	Acanthus caroli-alexandri	EN	EN	EN	5.96762
Aceraceae	Acer	Acer hyrcanum subsp. reginae-amaliae	CR	LC or NT	CR	7.30598
Alliaceae	Allium	Allium achaium	CR	LC or NT	CR	5.01707
Alliaceae	Allium	Allium aegilicum	CR	CR	CR	5.4055
Alliaceae	Allium	Allium aeginiense	CR	CR	CR	5.13875
Alliaceae	Allium	Allium apergii	CR	CR	CR	5.4055
Alliaceae	Allium	Allium apolloniensis	LC or NT	CR	CR	4.63314
Alliaceae	Allium	Allium archeotrichon	LC or NT	VU	VU	3.61114
Alliaceae	Allium	Allium bourgeaui subsp. creticum	EN	LC or NT	EN	4.74477
Alliaceae	Allium	Allium brachyspathum	EN	EN	EN	4.62421
Alliaceae	Allium	Allium brulloi	EN	EN	EN	3.81426
Alliaceae	Allium	Allium brussalisii	CR	CR	CR	4.56871
Alliaceae	Allium	Allium calamarophilon	CR	CR	CR	5.56816
Alliaceae	Allium	Allium callimischon subsp. callimischon	EN	LC or NT	EN	4.87648
Alliaceae	Allium	Allium candargyi	VU	VU	VU	3.84808
Alliaceae	Allium	Allium chalkii	VU	EN	EN	3.77061
Alliaceae	Allium	Allium circinnatum subsp. circinnatum	EN	LC or NT	EN	4.84503
Alliaceae	Allium	Allium circinnatum subsp. peloponnesiacum	CR	VU	CR	4.54804
Alliaceae	Allium	Allium cithaeronis	EN	EN	EN	4.2406
Alliaceae	Allium	Allium dilatatum	EN	VU	EN	5.3896
Alliaceae	Allium	Allium dirphianum	CR	CR	CR	5.43791
Alliaceae	Allium	Allium erythraeum	EN	LC or NT	EN	4.6551
Alliaceae	Allium	Allium favosum	EN	LC or NT	EN	4.30429
Alliaceae	Allium	Allium gomphrenoides	VU	LC or NT	VU	3.472
Alliaceae	Allium	Allium heldreichii	CR	LC or NT	CR	4.63606
Alliaceae	Allium	Allium hymettium	VU	VU	VU	3.63078
Alliaceae	Allium	Allium iatrouinum	CR	CR	CR	5.31736
Alliaceae	Allium	Allium integerrimum	EN	EN	EN	4.88234
Alliaceae	Allium	Allium ionicum	VU	LC or NT	VU	3.89631
Alliaceae	Allium	Allium karistanum	CR	CR	CR	5.28181
Alliaceae	Allium	Allium lagarophyllum	VU	EN	EN	4.61218
Alliaceae	Allium	Allium luteolum	LC or NT	LC or NT	LC or NT	2.85431
Alliaceae	Allium	Allium macedonicum	EN	VU	EN	4.87501
Alliaceae	Allium	Allium maniaticum	CR	EN	CR	4.97006
Alliaceae	Allium	Allium melanogyne	EN	VU	EN	4.32363
Alliaceae	Allium	Allium occultum	CR	CR	CR	4.97006
Alliaceae	Allium	Allium optimae	CR	CR	CR	5.01678
Alliaceae	Allium	Allium orestis	CR	EN	CR	5.51319
Alliaceae	Allium	Allium paniculatum subsp. euboicum	EN	VU	EN	4.38612
Alliaceae	Allium	Allium parnassicum	CR	EN	CR	5.37416
Alliaceae	Allium	Allium pilosum	LC or NT	VU	VU	3.46745
Alliaceae	Allium	Allium platakisii	LC or NT	CR	CR	5.23438
Alliaceae	Allium	Allium pycnotrichum	CR	EN	CR	5.55583
Alliaceae	Allium	Allium rausii	CR	EN	CR	4.63314
Alliaceae	Allium	Allium ritsii	CR	CR	CR	4.85829
Alliaceae	Allium	Allium runemarkii	LC or NT	CR	CR	4.46376
Alliaceae	Allium	Allium samothracicum	EN	CR	CR	5.23042
Alliaceae	Allium	Allium symiacum	CR	CR	CR	5.07927
Alliaceae	Allium	Allium tardans	VU	LC or NT	VU	3.46745
Alliaceae	Allium	Allium thessalicum	EN	VU	EN	3.94516
Amaryllidaceae	Galanthus	Galanthus ikariae	VU	LC or NT	VU	4.57911
Amaryllidaceae	Galanthus	Galanthus samothracicus	EN	VU	EN	5.27226
Amaryllidaceae	Sternbergia	Sternbergia lutea subsp. greuteriana	VU	LC or NT	VU	4.7686
Apiaceae	Bubon	Bubon arachnoideum	CR	VU	CR	4.59719
Apiaceae	Bunium	Bunium tenerum	CR	EN	CR	4.97971
Apiaceae	Bupleurum	Bupleurum aira	LC or NT	EN	EN	4.89081
Apiaceae	Bupleurum	Bupleurum capillare	CR	EN	CR	5.58396
Apiaceae	Bupleurum	Bupleurum gaudianum	LC or NT	CR	CR	5.18502
Apiaceae	Bupleurum	Bupleurum greuteri	VU	LC or NT	VU	3.79873
Apiaceae	Bupleurum	Bupleurum kakiskalae	CR	EN	CR	5.31506
Apiaceae	Carum	Carum appuanum subsp. palmatum	CR	VU	CR	5.23915
Apiaceae	Chaerophyllum	Chaerophyllum creticum	CR	EN	CR	5.51164
Apiaceae	Chaerophyllum	Chaerophyllum heldreichii	EN	VU	EN	4.8185
Apiaceae	Conium	Conium divaricatum	EN	LC or NT	EN	5.00598
Apiaceae	Dichoropetalum	Dichoropetalum achaicum	CR	EN	CR	4.892
Apiaceae	Dichoropetalum	Dichoropetalum stridii	CR	VU	CR	4.892
Apiaceae	Eryngium	Eryngium amorginum	LC or NT	LC or NT	LC or NT	3.91513
Apiaceae	Eryngium	Eryngium ternatum	CR	VU	CR	5.99457
Apiaceae	Ferulago	Ferulago sartorii	LC or NT	CR	CR	5.01642
Apiaceae	Ferulago	Ferulago serpentinica	VU	EN	EN	4.23687
Apiaceae	Ferulago	Ferulago thyrsiflora	VU	LC or NT	VU	3.54372
Apiaceae	Geocaryum	Geocaryum bornmuelleri	CR	CR	CR	4.41888
Apiaceae	Geocaryum	Geocaryum creticum	CR	EN	CR	4.40136
Apiaceae	Geocaryum	Geocaryum divaricatum	CR	CR	CR	4.40136
Apiaceae	Geocaryum	Geocaryum euboicum	CR	EN	CR	4.40421
Apiaceae	Geocaryum	Geocaryum parnassicum	EN	LC or NT	EN	3.72606
Apiaceae	Geocaryum	Geocaryum peloponesiacum	CR	LC or NT	CR	4.44241
Apiaceae	Geocaryum	Geocaryum pumilum	CR	CR	CR	4.41888
Apiaceae	Hellenocarum	Hellenocarum depressum	CR	CR	CR	5.23915
Apiaceae	Heptaptera	Heptaptera colladonioides	VU	LC or NT	VU	4.73727
Apiaceae	Horstrissea	Horstrissea dolinicola	CR	CR	CR	6.01865
Apiaceae	Johrenia	Johrenia distans	EN	LC or NT	EN	4.34508
Apiaceae	Laserpitium	Laserpitium pseudomeum	CR	LC or NT	CR	5.64007
Apiaceae	Laserpitium	Laserpitium siler subsp. laeve	CR	LC or NT	CR	5.64007
Apiaceae	Ligusticum	Ligusticum olympicum	CR	CR	CR	4.83944
Apiaceae	Ligusticum	Ligusticum rhizomaticum	CR	CR	CR	5.04202
Apiaceae	Peucedanum	Peucedanum gabrielae	CR	EN	CR	5.32624
Apiaceae	Peucedanum	Peucedanum vourinense	CR	EN	CR	4.75833
Apiaceae	Pimpinella	Pimpinella pretenderis	LC or NT	LC or NT	LC or NT	2.96398
Apiaceae	Pimpinella	Pimpinella rigidula	EN	LC or NT	EN	4.31351
Apiaceae	Pimpinella	Pimpinella tragium subsp. depressa	CR	LC or NT	CR	5.00666
Apiaceae	Scaligeria	Scaligeria halophila	LC or NT	VU	VU	3.59341
Apiaceae	Scaligeria	Scaligeria moreana	VU	LC or NT	VU	3.80596
Apiaceae	Seseli	Seseli aroanicum	CR	VU	CR	4.57141
Apiaceae	Seseli	Seseli crithmifolium	LC or NT	LC or NT	LC or NT	2.71272
Apiaceae	Seseli	Seseli parnassicum	CR	VU	CR	4.57141
Apiaceae	Thamnosciadium	Thamnosciadium junceum	CR	VU	CR	6.03438
Apiaceae	Trinia	Trinia frigida	CR	LC or NT	CR	4.6336
Apiaceae	Trinia	Trinia guicciardii	EN	EN	EN	3.94045
Araceae	Arum	Arum idaeum	CR	LC or NT	CR	6.88451
Araceae	Arum	Arum purpureospathum	EN	EN	EN	6.19137
Araceae	Biarum	Biarum davisii	EN	LC or NT	EN	5.77799
Araceae	Biarum	Biarum fraasianum	CR	EN	CR	6.72616
Araceae	Biarum	Biarum rhopalospadix	EN	LC or NT	EN	6.03301
Araceae	Biarum	Biarum tenuifolium subsp. idomenaeum	EN	VU	EN	5.77799
Aristolochiaceae	Aristolochia	Aristolochia cretica	VU	LC or NT	VU	5.73296
Aristolochiaceae	Aristolochia	Aristolochia microstoma	VU	LC or NT	VU	5.73296
Asclepiadaceae	Vincetoxicum	Vincetoxicum creticum	EN	EN	EN	6.19875
Aspleniaceae	Asplenium	Asplenium creticum	CR	EN	CR	8.74311
Asteraceae	Achillea	Achillea absinthoides	CR	EN	CR	3.93621
Asteraceae	Achillea	Achillea aegyptiaca	LC or NT	EN	EN	3.24463
Asteraceae	Achillea	Achillea ambrosiaca	CR	CR	CR	3.86929
Asteraceae	Achillea	Achillea barbeyana	CR	CR	CR	3.85625
Asteraceae	Achillea	Achillea grandifolia subsp. hellenica	EN	LC or NT	EN	3.19211
Asteraceae	Achillea	Achillea occulta	CR	CR	CR	3.93778
Asteraceae	Achillea	Achillea pindicola subsp. integrifolia	CR	VU	CR	3.88526
Asteraceae	Achillea	Achillea pindicola subsp. pindicola	EN	EN	EN	3.78509
Asteraceae	Achillea	Achillea taygetea	CR	EN	CR	3.85625
Asteraceae	Achillea	Achillea umbellata	CR	LC or NT	CR	3.93279
Asteraceae	Anthemis	Anthemis abrotanifolia	CR	VU	CR	3.91591
Asteraceae	Anthemis	Anthemis ammanthus subsp. ammanthus	VU	LC or NT	VU	2.48233
Asteraceae	Anthemis	Anthemis ammanthus subsp. paleacea	VU	LC or NT	VU	2.39146
Asteraceae	Anthemis	Anthemis brachmannii	EN	LC or NT	EN	3.076
Asteraceae	Anthemis	Anthemis filicaulis	EN	EN	EN	3.06203
Asteraceae	Anthemis	Anthemis glaberrima	LC or NT	EN	EN	3.06629
Asteraceae	Anthemis	Anthemis laconica	CR	EN	CR	3.74252
Asteraceae	Anthemis	Anthemis parnesia	EN	VU	EN	3.3554
Asteraceae	Anthemis	Anthemis rhodensis	LC or NT	EN	EN	3.08788
Asteraceae	Anthemis	Anthemis rigida subsp. ammanthiformis	CR	CR	CR	3.77776
Asteraceae	Anthemis	Anthemis rigida subsp. liguliflora	VU	VU	VU	2.72069
Asteraceae	Anthemis	Anthemis samariensis	CR	EN	CR	3.7974
Asteraceae	Anthemis	Anthemis scopulorum	LC or NT	LC or NT	LC or NT	1.83647
Asteraceae	Anthemis	Anthemis sibthorpii	CR	CR	CR	3.74745
Asteraceae	Anthemis	Anthemis spruneri	CR	VU	CR	3.74745
Asteraceae	Anthemis	Anthemis tomentella	VU	LC or NT	VU	2.39473
Asteraceae	Anthemis	Anthemis werneri subsp. insularum	LC or NT	EN	EN	3.04624
Asteraceae	Anthemis	Anthemis werneri subsp. werneri	LC or NT	LC or NT	LC or NT	1.67574
Asteraceae	Bellis	Bellis longifolia	EN	LC or NT	EN	5.10791
Asteraceae	Carduus	Carduus euboicus	EN	EN	EN	4.05935
Asteraceae	Carlina	Carlina barnebyana	LC or NT	VU	VU	3.75042
Asteraceae	Carlina	Carlina diae	EN	EN	EN	4.44357
Asteraceae	Carlina	Carlina sitiensis	LC or NT	LC or NT	LC or NT	3.12966
Asteraceae	Carthamus	Carthamus leucocaulos	VU	LC or NT	VU	2.99215
Asteraceae	Carthamus	Carthamus rechingeri	VU	EN	EN	3.68529
Asteraceae	Centaurea	Centaurea achaia subsp. achaia	VU	EN	EN	3.17996
Asteraceae	Centaurea	Centaurea achaia subsp. corinthiaca	EN	EN	EN	2.86848
Asteraceae	Centaurea	Centaurea acicularis	VU	LC or NT	VU	2.30197
Asteraceae	Centaurea	Centaurea aetolica	VU	VU	VU	2.3
Asteraceae	Centaurea	Centaurea affinis subsp. laconiae	CR	LC or NT	CR	3.88674
Asteraceae	Centaurea	Centaurea alba subsp. albanica	CR	EN	CR	4.01483
Asteraceae	Centaurea	Centaurea amplifolia	CR	CR	CR	3.41976
Asteraceae	Centaurea	Centaurea argentea	VU	LC or NT	VU	2.04202
Asteraceae	Centaurea	Centaurea athoa subsp. chelmea	CR	CR	CR	3.68629
Asteraceae	Centaurea	Centaurea athoa subsp. parnonia	CR	EN	CR	3.42541
Asteraceae	Centaurea	Centaurea atropurpurea	LC or NT	VU	VU	2.68466
Asteraceae	Centaurea	Centaurea attica subsp. attica	EN	EN	EN	3.41618
Asteraceae	Centaurea	Centaurea attica subsp. megarensis	EN	EN	EN	3.19359
Asteraceae	Centaurea	Centaurea attica subsp. pentelica	EN	VU	EN	3.67647
Asteraceae	Centaurea	Centaurea baldaccii	CR	CR	CR	3.733
Asteraceae	Centaurea	Centaurea carystea	CR	CR	CR	4.88346
Asteraceae	Centaurea	Centaurea chalcidicaea	CR	CR	CR	3.66626
Asteraceae	Centaurea	Centaurea charrelii	EN	EN	EN	3.2047
Asteraceae	Centaurea	Centaurea chrysocephala	CR	VU	CR	3.50738
Asteraceae	Centaurea	Centaurea cithaeronea	VU	EN	EN	2.73611
Asteraceae	Centaurea	Centaurea devasiana	CR	CR	CR	3.75343
Asteraceae	Centaurea	Centaurea ebenoides	LC or NT	VU	VU	2.34403
Asteraceae	Centaurea	Centaurea euboica	CR	CR	CR	3.7
Asteraceae	Centaurea	Centaurea euboica subsp. intermedia	EN	EN	EN	3.064
Asteraceae	Centaurea	Centaurea greuteri	CR	EN	CR	3.704
Asteraceae	Centaurea	Centaurea grisebachii subsp. confusa	EN	LC or NT	EN	3.06349
Asteraceae	Centaurea	Centaurea grisebachii subsp. occidentalis	CR	LC or NT	CR	3.46913
Asteraceae	Centaurea	Centaurea grisebachii subsp. transiens	CR	EN	CR	3.71518
Asteraceae	Centaurea	Centaurea heldreichii	CR	EN	CR	3.42087
Asteraceae	Centaurea	Centaurea huljakii	CR	EN	CR	3.75187
Asteraceae	Centaurea	Centaurea hymettia	CR	CR	CR	3.64625
Asteraceae	Centaurea	Centaurea iberica subsp. holzmanniana	VU	VU	VU	2.34671
Asteraceae	Centaurea	Centaurea idaea	EN	LC or NT	EN	2.86504
Asteraceae	Centaurea	Centaurea incompleta	CR	CR	CR	4.31558
Asteraceae	Centaurea	Centaurea ipsaria	VU	EN	EN	3.76343
Asteraceae	Centaurea	Centaurea johnseniana	CR	EN	CR	3.66626
Asteraceae	Centaurea	Centaurea kalambakensis	CR	CR	CR	3.75295
Asteraceae	Centaurea	Centaurea lacerata	CR	VU	CR	3.41976
Asteraceae	Centaurea	Centaurea laconica subsp. laconica	EN	LC or NT	EN	2.77599
Asteraceae	Centaurea	Centaurea laconica subsp. lineariloba	VU	LC or NT	VU	2.12438
Asteraceae	Centaurea	Centaurea lactucifolia	EN	VU	EN	3.0598
Asteraceae	Centaurea	Centaurea lancifolia	CR	EN	CR	3.83877
Asteraceae	Centaurea	Centaurea laureotica	CR	CR	CR	3.74547
Asteraceae	Centaurea	Centaurea leonidia	CR	CR	CR	3.8206
Asteraceae	Centaurea	Centaurea litochorea	CR	EN	CR	3.42208
Asteraceae	Centaurea	Centaurea mantoudii	EN	EN	EN	3.02204
Asteraceae	Centaurea	Centaurea messenicolasiana	LC or NT	CR	CR	3.42551
Asteraceae	Centaurea	Centaurea musakii	EN	EN	EN	2.72764
Asteraceae	Centaurea	Centaurea musarum	CR	CR	CR	3.42441
Asteraceae	Centaurea	Centaurea niederi	EN	VU	EN	3.28473
Asteraceae	Centaurea	Centaurea orphanidea	EN	LC or NT	EN	2.7318
Asteraceae	Centaurea	Centaurea ossaea	EN	EN	EN	2.7318
Asteraceae	Centaurea	Centaurea pangaea	CR	EN	CR	3.93806
Asteraceae	Centaurea	Centaurea paxorum	LC or NT	EN	EN	2.9531
Asteraceae	Centaurea	Centaurea pelia	EN	LC or NT	EN	3.05872
Asteraceae	Centaurea	Centaurea peucedanifolia	CR	EN	CR	3.55819
Asteraceae	Centaurea	Centaurea poculatoris	EN	CR	CR	3.42603
Asteraceae	Centaurea	Centaurea princeps	VU	EN	EN	3.28473
Asteraceae	Centaurea	Centaurea promota	CR	VU	CR	4.10933
Asteraceae	Centaurea	Centaurea pseudocadmea	LC or NT	EN	EN	2.72764
Asteraceae	Centaurea	Centaurea psilacantha	VU	VU	VU	2.17189
Asteraceae	Centaurea	Centaurea ptarmicifolia	CR	EN	CR	3.50871
Asteraceae	Centaurea	Centaurea raphanina subsp. mixta	VU	LC or NT	VU	2.98332
Asteraceae	Centaurea	Centaurea raphanina subsp. raphanina	EN	LC or NT	EN	2.96074
Asteraceae	Centaurea	Centaurea rechingeri	VU	LC or NT	VU	2.33954
Asteraceae	Centaurea	Centaurea redempta subsp. cytherea	LC or NT	EN	EN	3.05232
Asteraceae	Centaurea	Centaurea redempta subsp. redempta	EN	LC or NT	EN	2.99512
Asteraceae	Centaurea	Centaurea samothracica	LC or NT	CR	CR	3.72794
Asteraceae	Centaurea	Centaurea soskae	CR	EN	CR	3.55819
Asteraceae	Centaurea	Centaurea subsericans	VU	LC or NT	VU	2.31404
Asteraceae	Centaurea	Centaurea thessala	CR	CR	CR	3.42208
Asteraceae	Centaurea	Centaurea thessala subsp. drakiensis	CR	EN	CR	3.93806
Asteraceae	Centaurea	Centaurea thessala subsp. thessala	EN	EN	EN	3.76343
Asteraceae	Centaurea	Centaurea triamularia	EN	EN	EN	3.12705
Asteraceae	Centaurea	Centaurea tuntasia	EN	EN	EN	3.68476
Asteraceae	Centaurea	Centaurea vermia	CR	CR	CR	3.97484
Asteraceae	Centaurea	Centaurea wettsteinii	CR	CR	CR	3.50871
Asteraceae	Centaurea	Centaurea xylobasis	CR	CR	CR	3.7
Asteraceae	Chondrilla	Chondrilla ramosissima	VU	LC or NT	VU	3.86702
Asteraceae	Cirsium	Cirsium epiroticum	CR	EN	CR	4.39067
Asteraceae	Cirsium	Cirsium heldreichii	CR	LC or NT	CR	4.20471
Asteraceae	Cirsium	Cirsium hypopsilum	EN	LC or NT	EN	3.89737
Asteraceae	Cirsium	Cirsium mairei	EN	VU	EN	3.69752
Asteraceae	Cirsium	Cirsium morinifolium	CR	LC or NT	CR	4.20471
Asteraceae	Cirsium	Cirsium zarkosii	CR	CR	CR	4.24736
Asteraceae	Crepis	Crepis arcuata	CR	CR	CR	4.18632
Asteraceae	Crepis	Crepis athoa	CR	CR	CR	4.57183
Asteraceae	Crepis	Crepis auriculifolia	CR	LC or NT	CR	4.01996
Asteraceae	Crepis	Crepis baldaccii	CR	EN	CR	4.18632
Asteraceae	Crepis	Crepis fraasii subsp. mungieri	CR	LC or NT	CR	4.57183
Asteraceae	Crepis	Crepis guioliana	CR	VU	CR	4.35966
Asteraceae	Crepis	Crepis heldreichiana	CR	EN	CR	4.19635
Asteraceae	Crepis	Crepis incana	CR	LC or NT	CR	4.43414
Asteraceae	Crepis	Crepis merxmuelleri	CR	EN	CR	4.01996
Asteraceae	Crepis	Crepis neglecta subsp. cretica	VU	LC or NT	VU	3.04784
Asteraceae	Crepis	Crepis neglecta subsp. graeca	VU	LC or NT	VU	2.81005
Asteraceae	Crepis	Crepis sibthorpiana	CR	VU	CR	4.08973
Asteraceae	Crepis	Crepis tybakiensis	VU	LC or NT	VU	3.04885
Asteraceae	Echinops	Echinops graecus	EN	LC or NT	EN	4.14464
Asteraceae	Echinops	Echinops ritro subsp. sartorianus	CR	EN	CR	4.89524
Asteraceae	Echinops	Echinops sphaerocephalus subsp. taygeteus	VU	EN	EN	4.14464
Asteraceae	Filago	Filago aegaea subsp. aegaea	VU	LC or NT	VU	2.93227
Asteraceae	Filago	Filago cretensis subsp. cretensis	VU	LC or NT	VU	2.85875
Asteraceae	Filago	Filago cretensis subsp. cycladum	VU	LC or NT	VU	2.85875
Asteraceae	Filago	Filago perpusilla	CR	EN	CR	4.25853
Asteraceae	Filago	Filago wagenitziana	LC or NT	EN	EN	3.60692
Asteraceae	Gnaphalium	Gnaphalium roeseri subsp. roeseri	CR	EN	CR	4.51898
Asteraceae	Helichrysum	Helichrysum amorginum	LC or NT	EN	EN	3.52859
Asteraceae	Helichrysum	Helichrysum doerfleri	CR	CR	CR	4.29997
Asteraceae	Helichrysum	Helichrysum heldreichii	CR	EN	CR	4.24545
Asteraceae	Helichrysum	Helichrysum sibthorpii	CR	CR	CR	4.22448
Asteraceae	Helichrysum	Helichrysum taenari	EN	EN	EN	3.52859
Asteraceae	Hieracium	Hieracium arpadianum subsp. plessidicum	CR	CR	CR	3.62556
Asteraceae	Hieracium	Hieracium bohatschianum subsp. onosmoidiforme	CR	CR	CR	3.50465
Asteraceae	Hieracium	Hieracium bosniacum subsp. pannosifolium	LC or NT	CR	CR	3.50465
Asteraceae	Hieracium	Hieracium bracteolatum subsp. koracis	EN	EN	EN	2.85414
Asteraceae	Hieracium	Hieracium bracteolatum subsp. reinholdii	EN	LC or NT	EN	2.77273
Asteraceae	Hieracium	Hieracium caesium subsp. volakanum	EN	EN	EN	2.86166
Asteraceae	Hieracium	Hieracium camkorijense subsp. boreograecum	EN	VU	EN	2.81468
Asteraceae	Hieracium	Hieracium chalasinense	CR	CR	CR	3.5563
Asteraceae	Hieracium	Hieracium chalcidicum subsp. macropannosum	CR	CR	CR	3.46186
Asteraceae	Hieracium	Hieracium coloriscapum subsp. leucosericophyllum	CR	CR	CR	3.48073
Asteraceae	Hieracium	Hieracium dasycraspedum	CR	CR	CR	3.69471
Asteraceae	Hieracium	Hieracium eriobasis subsp. eriobasis	CR	EN	CR	3.52173
Asteraceae	Hieracium	Hieracium gaudryi subsp. gaudryi	CR	EN	CR	3.52188
Asteraceae	Hieracium	Hieracium gaudryi subsp. sibthorpianum	CR	EN	CR	3.67621
Asteraceae	Hieracium	Hieracium gracilifurcum	CR	CR	CR	3.4446
Asteraceae	Hieracium	Hieracium graecum subsp. graecum	CR	EN	CR	3.52075
Asteraceae	Hieracium	Hieracium graecum subsp. szilyanum	CR	CR	CR	3.45817
Asteraceae	Hieracium	Hieracium gramosicum	CR	CR	CR	3.4446
Asteraceae	Hieracium	Hieracium greuteri	CR	EN	CR	3.45758
Asteraceae	Hieracium	Hieracium haussknechtianum	CR	VU	CR	3.59548
Asteraceae	Hieracium	Hieracium heldreichii subsp. charrelianum	CR	CR	CR	3.53697
Asteraceae	Hieracium	Hieracium jankae subsp. macranthelophorum	EN	EN	EN	2.88786
Asteraceae	Hieracium	Hieracium jankae subsp. patentiramum	CR	EN	CR	3.4655
Asteraceae	Hieracium	Hieracium leucopannosum	CR	CR	CR	3.44439
Asteraceae	Hieracium	Hieracium megalothecum	CR	CR	CR	3.60296
Asteraceae	Hieracium	Hieracium murorum subsp. malacodiaphanum	CR	EN	CR	3.65473
Asteraceae	Hieracium	Hieracium murorum subsp. phegophilum	EN	EN	EN	2.93242
Asteraceae	Hieracium	Hieracium necopinum	CR	CR	CR	3.5157
Asteraceae	Hieracium	Hieracium pangaeum	CR	CR	CR	4.12329
Asteraceae	Hieracium	Hieracium pannosum subsp. euboeum	EN	LC or NT	EN	2.80308
Asteraceae	Hieracium	Hieracium pannosum subsp. guicciardii	CR	CR	CR	3.73656
Asteraceae	Hieracium	Hieracium parnassi	CR	LC or NT	CR	3.55445
Asteraceae	Hieracium	Hieracium psaridianum	CR	EN	CR	3.46186
Asteraceae	Hieracium	Hieracium pseudobracteolatum	CR	EN	CR	3.7218
Asteraceae	Hieracium	Hieracium pseudolachenalii	CR	EN	CR	3.6268
Asteraceae	Hieracium	Hieracium pyrgosense	EN	EN	EN	2.78759
Asteraceae	Hieracium	Hieracium racolympicum	CR	LC or NT	CR	3.53697
Asteraceae	Hieracium	Hieracium racolympicum subsp. lycopifoliopsis	CR	CR	CR	3.5563
Asteraceae	Hieracium	Hieracium retyezatense subsp. spathopsis	CR	EN	CR	3.49622
Asteraceae	Hieracium	Hieracium sabaudolympicum	CR	VU	CR	3.98659
Asteraceae	Hieracium	Hieracium sartorianum subsp. koraxense	CR	CR	CR	3.45871
Asteraceae	Hieracium	Hieracium scapigerum subsp. falacronese	CR	EN	CR	3.54285
Asteraceae	Hieracium	Hieracium schmidtii subsp. creticum	CR	CR	CR	3.48901
Asteraceae	Hieracium	Hieracium schmidtii subsp. samothracis	EN	EN	EN	2.98306
Asteraceae	Hieracium	Hieracium sericophyllum subsp. buxbaumii	CR	CR	CR	3.54285
Asteraceae	Hieracium	Hieracium sericophyllum subsp. chamaepannosum	CR	CR	CR	3.73656
Asteraceae	Hieracium	Hieracium sericophyllum subsp. eriocomum	CR	VU	CR	3.45758
Asteraceae	Hieracium	Hieracium sericophyllum subsp. fiedleri	CR	CR	CR	3.52075
Asteraceae	Hieracium	Hieracium sericophyllum subsp. pilosius	CR	EN	CR	3.45817
Asteraceae	Hieracium	Hieracium sparsum subsp. acropolianthelum	CR	EN	CR	3.68245
Asteraceae	Hieracium	Hieracium sparsum subsp. cholomonense	CR	CR	CR	3.66683
Asteraceae	Hieracium	Hieracium sparsum subsp. pseudolympicum	CR	EN	CR	3.55481
Asteraceae	Hieracium	Hieracium transiens subsp. leilae	CR	LC or NT	CR	3.58162
Asteraceae	Hieracium	Hieracium transiens subsp. levimaculatum	CR	CR	CR	3.62625
Asteraceae	Hieracium	Hieracium transiens subsp. zygosense	CR	EN	CR	3.44439
Asteraceae	Hieracium	Hieracium triadanum	CR	EN	CR	3.48901
Asteraceae	Hieracium	Hieracium trikalense	CR	VU	CR	3.55669
Asteraceae	Hieracium	Hieracium umbrolympicum	CR	EN	CR	3.52188
Asteraceae	Hieracium	Hieracium umbrosum subsp. abietinum	CR	VU	CR	3.62561
Asteraceae	Hieracium	Hieracium xanthicum	CR	EN	CR	3.52212
Asteraceae	Hymenonema	Hymenonema graecum	LC or NT	LC or NT	LC or NT	3.55574
Asteraceae	Hymenonema	Hymenonema laconicum	EN	LC or NT	EN	4.94204
Asteraceae	Hypochaeris	Hypochaeris tenuiflora	CR	VU	CR	5.03682
Asteraceae	Inula	Inula candida subsp. candida	VU	LC or NT	VU	3.27266
Asteraceae	Inula	Inula candida subsp. decalvans	CR	EN	CR	4.82094
Asteraceae	Inula	Inula candida subsp. limonella	CR	LC or NT	CR	4.68704
Asteraceae	Inula	Inula subfloccosa	CR	EN	CR	4.72343
Asteraceae	Inula	Inula verbascifolia subsp. methanaea	VU	LC or NT	VU	3.43464
Asteraceae	Inula	Inula verbascifolia subsp. parnassica	EN	LC or NT	EN	4.3341
Asteraceae	Jacobaea	Jacobaea ambigua subsp. taygetea	CR	EN	CR	5.19679
Asteraceae	Jacobaea	Jacobaea gnaphalioides	VU	LC or NT	VU	3.8105
Asteraceae	Jurinea	Jurinea taygetea	CR	CR	CR	5.19709
Asteraceae	Klasea	Klasea cretica	VU	VU	VU	3.52086
Asteraceae	Lactuca	Lactuca alpestris	CR	LC or NT	CR	5.44961
Asteraceae	Lamyropsis	Lamyropsis carpini	EN	CR	CR	5.06358
Asteraceae	Leontodon	Leontodon graecus	EN	LC or NT	EN	4.1261
Asteraceae	Leontodon	Leontodon hellenicus	LC or NT	CR	CR	4.81925
Asteraceae	Onopordum	Onopordum argolicum	EN	LC or NT	EN	3.65456
Asteraceae	Onopordum	Onopordum bracteatum subsp. creticum	EN	LC or NT	EN	3.69136
Asteraceae	Onopordum	Onopordum laconicum	VU	LC or NT	VU	2.96141
Asteraceae	Onopordum	Onopordum majorii	VU	LC or NT	VU	2.99822
Asteraceae	Onopordum	Onopordum messeniacum	VU	LC or NT	VU	3.1379
Asteraceae	Phagnalon	Phagnalon pygmaeum	CR	VU	CR	5.5438
Asteraceae	Phitosia	Phitosia crocifolia	CR	EN	CR	5.25332
Asteraceae	Pilosella	Pilosella bauhini subsp. graeca	VU	LC or NT	VU	2.41906
Asteraceae	Pilosella	Pilosella willingorum	CR	CR	CR	4.56515
Asteraceae	Scorzonera	Scorzonera araneosa	LC or NT	LC or NT	LC or NT	2.66612
Asteraceae	Scorzonera	Scorzonera cretica	VU	LC or NT	VU	3.40254
Asteraceae	Scorzonera	Scorzonera crocifolia	VU	LC or NT	VU	3.40254
Asteraceae	Scorzonera	Scorzonera mollis subsp. idaea	CR	EN	CR	4.92175
Asteraceae	Scorzonera	Scorzonera scyria	CR	CR	CR	4.72044
Asteraceae	Scorzonera	Scorzonera serpentinica	EN	VU	EN	4.02729
Asteraceae	Senecio	Senecio eubaeus	CR	EN	CR	5.00232
Asteraceae	Senecio	Senecio fruticulosus	CR	VU	CR	5.00232
Asteraceae	Staehelina	Staehelina fruticosa	VU	LC or NT	VU	3.42134
Asteraceae	Staehelina	Staehelina petiolata	EN	LC or NT	EN	4.11449
Asteraceae	Taraxacum	Taraxacum acutiusculum	CR	EN	CR	3.7111
Asteraceae	Taraxacum	Taraxacum albomarginatum	EN	VU	EN	3.38042
Asteraceae	Taraxacum	Taraxacum amborum	EN	VU	EN	2.91991
Asteraceae	Taraxacum	Taraxacum copidophylloides	EN	VU	EN	3.21627
Asteraceae	Taraxacum	Taraxacum cylleneum	CR	EN	CR	3.76782
Asteraceae	Taraxacum	Taraxacum declivicola	CR	CR	CR	3.84793
Asteraceae	Taraxacum	Taraxacum decrepitum	EN	CR	CR	3.80783
Asteraceae	Taraxacum	Taraxacum deorum	CR	CR	CR	4.12376
Asteraceae	Taraxacum	Taraxacum dialeptum	EN	LC or NT	EN	3.01796
Asteraceae	Taraxacum	Taraxacum egnatiae	CR	VU	CR	3.82759
Asteraceae	Taraxacum	Taraxacum extimum	LC or NT	EN	EN	2.91991
Asteraceae	Taraxacum	Taraxacum fragosum	CR	VU	CR	3.981
Asteraceae	Taraxacum	Taraxacum glabricaule	CR	EN	CR	3.8673
Asteraceae	Taraxacum	Taraxacum graecofontanum	CR	LC or NT	CR	3.80855
Asteraceae	Taraxacum	Taraxacum graecum	VU	LC or NT	VU	2.46164
Asteraceae	Taraxacum	Taraxacum herae	EN	LC or NT	EN	3.27466
Asteraceae	Taraxacum	Taraxacum kalambakae	CR	CR	CR	3.57367
Asteraceae	Taraxacum	Taraxacum limnoticum	EN	LC or NT	EN	3.07467
Asteraceae	Taraxacum	Taraxacum lingulilobum	EN	LC or NT	EN	2.88052
Asteraceae	Taraxacum	Taraxacum nervatum	CR	EN	CR	3.82759
Asteraceae	Taraxacum	Taraxacum noterophilum	CR	CR	CR	4.0561
Asteraceae	Taraxacum	Taraxacum nudum	CR	EN	CR	3.80783
Asteraceae	Taraxacum	Taraxacum olympophilum	CR	EN	CR	3.94034
Asteraceae	Taraxacum	Taraxacum panhellenicum	EN	LC or NT	EN	2.88182
Asteraceae	Taraxacum	Taraxacum phitosii	EN	EN	EN	3.27466
Asteraceae	Taraxacum	Taraxacum pindicum	CR	EN	CR	3.80842
Asteraceae	Taraxacum	Taraxacum protervum	CR	EN	CR	3.79549
Asteraceae	Taraxacum	Taraxacum radinum	EN	VU	EN	2.92039
Asteraceae	Taraxacum	Taraxacum refectum	CR	CR	CR	3.58532
Asteraceae	Taraxacum	Taraxacum rigidifolium	CR	CR	CR	3.85992
Asteraceae	Taraxacum	Taraxacum salonikiense	EN	EN	EN	3.04543
Asteraceae	Taraxacum	Taraxacum sublimiforme	CR	CR	CR	3.61354
Asteraceae	Taraxacum	Taraxacum submicrocranum	CR	CR	CR	4.07357
Asteraceae	Taraxacum	Taraxacum subolivaceum	CR	EN	CR	3.84049
Asteraceae	Taraxacum	Taraxacum trigonense	LC or NT	CR	CR	3.84049
Asteraceae	Taraxacum	Taraxacum xanthiense	CR	EN	CR	3.85992
Asteraceae	Taraxacum	Taraxacum zagorae	CR	CR	CR	3.58532
Asteraceae	Tragopogon	Tragopogon lassithicus	CR	EN	CR	5.04428
Asteraceae	Tragopogon	Tragopogon longifolius	VU	LC or NT	VU	3.65799
Asteraceae	Tripleurospermum	Tripleurospermum tempskyanum	EN	VU	EN	3.65719
Berberidaceae	Gymnospermium	Gymnospermium peloponnesiacum	EN	VU	EN	6.50037
Boraginaceae	Alkanna	Alkanna calliensis	VU	LC or NT	VU	2.97809
Boraginaceae	Alkanna	Alkanna chrysanthiana	LC or NT	CR	CR	4.72214
Boraginaceae	Alkanna	Alkanna graeca subsp. baeotica	EN	LC or NT	EN	3.67029
Boraginaceae	Alkanna	Alkanna graeca subsp. graeca	VU	LC or NT	VU	2.97715
Boraginaceae	Alkanna	Alkanna hellenica	EN	LC or NT	EN	3.67165
Boraginaceae	Alkanna	Alkanna methanaea	VU	LC or NT	VU	3.41711
Boraginaceae	Alkanna	Alkanna pelia	EN	EN	EN	3.67035
Boraginaceae	Alkanna	Alkanna sartoriana	LC or NT	EN	EN	3.67035
Boraginaceae	Alkanna	Alkanna sfikasiana	EN	VU	EN	4.11026
Boraginaceae	Alkanna	Alkanna sieberi	VU	LC or NT	VU	3.14111
Boraginaceae	Anchusa	Anchusa cespitosa	CR	VU	CR	5.03446
Boraginaceae	Anchusa	Anchusa samothracica	LC or NT	CR	CR	5.04081
Boraginaceae	Anchusa	Anchusa undulata subsp. sartorii	VU	VU	VU	3.64816
Boraginaceae	Anchusella	Anchusella variegata	VU	LC or NT	VU	4.33593
Boraginaceae	Cynoglossum	Cynoglossum sphacioticum	CR	EN	CR	5.58825
Boraginaceae	Glandora	Glandora goulandriorum	CR	EN	CR	5.7316
Boraginaceae	Heliotropium	Heliotropium halacsyi	EN	LC or NT	EN	5.95889
Boraginaceae	Lithodora	Lithodora zahnii	VU	EN	EN	5.02752
Boraginaceae	Myosotis	Myosotis solange	CR	CR	CR	5.89894
Boraginaceae	Omphalodes	Omphalodes runemarkii	CR	EN	CR	5.96245
Boraginaceae	Onosma	Onosma aucheriana	VU	LC or NT	VU	3.38897
Boraginaceae	Onosma	Onosma elegantissima	EN	EN	EN	4.18651
Boraginaceae	Onosma	Onosma erecta subsp. erecta	EN	LC or NT	EN	4.12943
Boraginaceae	Onosma	Onosma erecta subsp. malickyi	CR	EN	CR	4.89586
Boraginaceae	Onosma	Onosma euboica	LC or NT	VU	VU	3.38897
Boraginaceae	Onosma	Onosma kaheirei	VU	VU	VU	3.26508
Boraginaceae	Onosma	Onosma kittanae	CR	EN	CR	5.09689
Boraginaceae	Onosma	Onosma leptantha	CR	EN	CR	4.92633
Boraginaceae	Onosma	Onosma paradoxa	CR	CR	CR	4.89586
Boraginaceae	Onosma	Onosma pygmaea	CR	VU	CR	4.92633
Boraginaceae	Onosma	Onosma sangiasense	EN	EN	EN	4.12943
Boraginaceae	Onosma	Onosma spruneri	EN	EN	EN	4.2691
Boraginaceae	Onosma	Onosma stridii	LC or NT	CR	CR	4.87965
Boraginaceae	Pulmonaria	Pulmonaria cesatiana	EN	VU	EN	5.10648
Boraginaceae	Rindera	Rindera graeca	CR	LC or NT	CR	5.58825
Boraginaceae	Symphytum	Symphytum creticum	VU	LC or NT	VU	3.51749
Boraginaceae	Symphytum	Symphytum davisii subsp. cycladense	LC or NT	EN	EN	4.1081
Boraginaceae	Symphytum	Symphytum davisii subsp. davisii	LC or NT	EN	EN	4.21064
Boraginaceae	Symphytum	Symphytum davisii subsp. icaricum	VU	EN	EN	4.16039
Boraginaceae	Symphytum	Symphytum davisii subsp. naxicola	VU	EN	EN	4.1081
Brassicaceae	Acuston	Acuston perenne subsp. perenne	LC or NT	LC or NT	LC or NT	3.37306
Brassicaceae	Aethionema	Aethionema carlsbergii	CR	CR	CR	5.05223
Brassicaceae	Aethionema	Aethionema orbiculatum	CR	CR	CR	5.02611
Brassicaceae	Aethionema	Aethionema retsina	EN	EN	EN	4.33221
Brassicaceae	Aethionema	Aethionema saxatile subsp. corinthiacum	LC or NT	EN	EN	4.9957
Brassicaceae	Aethionema	Aethionema saxatile subsp. creticum	EN	LC or NT	EN	4.33221
Brassicaceae	Alyssoides	Alyssoides cretica	VU	LC or NT	VU	4.06621
Brassicaceae	Alyssum	Alyssum baldaccii	EN	EN	EN	4.60817
Brassicaceae	Alyssum	Alyssum densistellatum	VU	VU	VU	3.54994
Brassicaceae	Alyssum	Alyssum euboeum	VU	VU	VU	3.68388
Brassicaceae	Alyssum	Alyssum fragillimum	CR	EN	CR	5.07017
Brassicaceae	Alyssum	Alyssum gustavssonii	CR	EN	CR	5.33744
Brassicaceae	Alyssum	Alyssum handelii	CR	CR	CR	4.85959
Brassicaceae	Alyssum	Alyssum heldreichii	CR	LC or NT	CR	5.32421
Brassicaceae	Alyssum	Alyssum idaeum	CR	EN	CR	4.88254
Brassicaceae	Alyssum	Alyssum lassiticum	CR	EN	CR	4.88254
Brassicaceae	Alyssum	Alyssum lesbiacum	LC or NT	EN	EN	4.60817
Brassicaceae	Alyssum	Alyssum nebrodense subsp. tenuicaule	CR	CR	CR	4.87285
Brassicaceae	Alyssum	Alyssum samium	CR	CR	CR	4.95077
Brassicaceae	Alyssum	Alyssum simulans	EN	LC or NT	EN	4.42547
Brassicaceae	Alyssum	Alyssum sphacioticum	CR	EN	CR	5.0598
Brassicaceae	Alyssum	Alyssum taygeteum	CR	EN	CR	5.32421
Brassicaceae	Alyssum	Alyssum tenium	EN	EN	EN	4.16644
Brassicaceae	Alyssum	Alyssum xiphocarpum	VU	EN	EN	4.25763
Brassicaceae	Arabis	Arabis cretica	CR	LC or NT	CR	5.84005
Brassicaceae	Arabis	Arabis subflava	CR	LC or NT	CR	5.84005
Brassicaceae	Aubrieta	Aubrieta erubescens	CR	CR	CR	5.0607
Brassicaceae	Aubrieta	Aubrieta glabrescens	CR	CR	CR	4.86804
Brassicaceae	Aubrieta	Aubrieta scyria	EN	EN	EN	4.16795
Brassicaceae	Aubrieta	Aubrieta thessala	CR	VU	CR	4.8611
Brassicaceae	Aurinia	Aurinia gionae	CR	LC or NT	CR	5.35194
Brassicaceae	Aurinia	Aurinia moreana	CR	VU	CR	5.35194
Brassicaceae	Berteroa	Berteroa obliqua subsp. pindicola	CR	VU	CR	5.76292
Brassicaceae	Bornmuellera	Bornmuellera baldaccii subsp. rechingeri	CR	EN	CR	5.4677
Brassicaceae	Bornmuellera	Bornmuellera tymphaea	CR	LC or NT	CR	5.4677
Brassicaceae	Brassica	Brassica cadmea	CR	CR	CR	5.66852
Brassicaceae	Brassica	Brassica cretica subsp. cretica	VU	LC or NT	VU	4.62394
Brassicaceae	Brassica	Brassica cretica subsp. laconica	VU	LC or NT	VU	4.28222
Brassicaceae	Cardamine	Cardamine acris subsp. pindicola	CR	EN	CR	5.51597
Brassicaceae	Cardamine	Cardamine acris subsp. vardousiae	EN	VU	EN	4.82282
Brassicaceae	Cardamine	Cardamine amara subsp. barbaraeoides	CR	LC or NT	CR	5.54309
Brassicaceae	Cardamine	Cardamine calliphaea	CR	EN	CR	5.55389
Brassicaceae	Draba	Draba cretica	CR	LC or NT	CR	5.05093
Brassicaceae	Draba	Draba laconica	CR	EN	CR	5.22647
Brassicaceae	Draba	Draba parnassica	CR	VU	CR	5.05093
Brassicaceae	Draba	Draba strasseri	VU	EN	EN	4.53332
Brassicaceae	Erysimum	Erysimum asperulum	VU	LC or NT	VU	2.91021
Brassicaceae	Erysimum	Erysimum atticum	EN	LC or NT	EN	3.47357
Brassicaceae	Erysimum	Erysimum boryanum	EN	VU	EN	3.7183
Brassicaceae	Erysimum	Erysimum candicum subsp. candicum	EN	LC or NT	EN	3.68199
Brassicaceae	Erysimum	Erysimum candicum subsp. carpathum	VU	EN	EN	3.7163
Brassicaceae	Erysimum	Erysimum corinthium	VU	LC or NT	VU	2.91021
Brassicaceae	Erysimum	Erysimum creticum	LC or NT	VU	VU	2.89233
Brassicaceae	Erysimum	Erysimum graecum	EN	LC or NT	EN	3.58548
Brassicaceae	Erysimum	Erysimum hayekii	EN	LC or NT	EN	3.6491
Brassicaceae	Erysimum	Erysimum krendlii	VU	EN	EN	3.61601
Brassicaceae	Erysimum	Erysimum mutabile	CR	VU	CR	4.2638
Brassicaceae	Erysimum	Erysimum naxense	EN	EN	EN	3.5936
Brassicaceae	Erysimum	Erysimum olympicum	CR	CR	CR	4.16672
Brassicaceae	Erysimum	Erysimum parnassi	CR	VU	CR	4.39729
Brassicaceae	Erysimum	Erysimum pectinatum	EN	LC or NT	EN	3.64427
Brassicaceae	Erysimum	Erysimum pusillum	EN	LC or NT	EN	3.7163
Brassicaceae	Erysimum	Erysimum raulinii	EN	LC or NT	EN	3.61601
Brassicaceae	Erysimum	Erysimum rechingeri	VU	EN	EN	3.6491
Brassicaceae	Erysimum	Erysimum rhodium	EN	VU	EN	3.5936
Brassicaceae	Erysimum	Erysimum senoneri subsp. amorginum	LC or NT	EN	EN	3.75729
Brassicaceae	Erysimum	Erysimum senoneri subsp. icaricum	LC or NT	EN	EN	3.65569
Brassicaceae	Erysimum	Erysimum senoneri subsp. senoneri	VU	LC or NT	VU	2.9201
Brassicaceae	Hesperis	Hesperis laciniata subsp. secundiflora	EN	LC or NT	EN	4.98453
Brassicaceae	Hesperis	Hesperis theophrasti subsp. rechingeri	CR	EN	CR	5.67767
Brassicaceae	Iberis	Iberis epirota	CR	EN	CR	5.76422
Brassicaceae	Iberis	Iberis runemarkii	LC or NT	CR	CR	5.76422
Brassicaceae	Isatis	Isatis grammiotis	CR	CR	CR	5.20408
Brassicaceae	Isatis	Isatis tinctoria subsp. athoa	CR	CR	CR	5.20408
Brassicaceae	Isatis	Isatis vermia	CR	EN	CR	5.37579
Brassicaceae	Leptoplax	Leptoplax emarginata	EN	LC or NT	EN	5.10935
Brassicaceae	Malcolmia	Malcolmia graeca subsp. bicolor	EN	LC or NT	EN	5.48057
Brassicaceae	Malcolmia	Malcolmia graeca subsp. graeca	VU	LC or NT	VU	3.99959
Brassicaceae	Malcolmia	Malcolmia macrocalyx subsp. macrocalyx	LC or NT	VU	VU	4.17542
Brassicaceae	Malcolmia	Malcolmia macrocalyx subsp. scyria	EN	LC or NT	EN	4.86857
Brassicaceae	Noccaea	Noccaea bulbosa	EN	LC or NT	EN	4.36393
Brassicaceae	Noccaea	Noccaea cretica	CR	VU	CR	4.9436
Brassicaceae	Noccaea	Noccaea epirota	CR	VU	CR	4.9436
Brassicaceae	Noccaea	Noccaea graeca	CR	LC or NT	CR	5.05708
Brassicaceae	Noccaea	Noccaea zaffranii	CR	EN	CR	4.95903
Brassicaceae	Ricotia	Ricotia cretica	EN	LC or NT	EN	4.96883
Brassicaceae	Ricotia	Ricotia isatoides	CR	CR	CR	5.66198
Brassicaceae	Rorippa	Rorippa icarica	LC or NT	EN	EN	5.0964
Campanulaceae	Asyneuma	Asyneuma giganteum	EN	EN	EN	4.5899
Campanulaceae	Campanula	Campanula aizoon	CR	CR	CR	4.29048
Campanulaceae	Campanula	Campanula aizoon subsp. aizoides	CR	EN	CR	5.19013
Campanulaceae	Campanula	Campanula aizoon subsp. aizoon	CR	EN	CR	4.24419
Campanulaceae	Campanula	Campanula anchusiflora	LC or NT	EN	EN	3.29392
Campanulaceae	Campanula	Campanula andrewsii subsp. andrewsii	LC or NT	LC or NT	LC or NT	3.23642
Campanulaceae	Campanula	Campanula andrewsii subsp. hirsutula	EN	VU	EN	3.25981
Campanulaceae	Campanula	Campanula asperuloides	EN	LC or NT	EN	3.40118
Campanulaceae	Campanula	Campanula boreosporadum	LC or NT	VU	VU	2.71159
Campanulaceae	Campanula	Campanula calaminthifolia	EN	EN	EN	4.57739
Campanulaceae	Campanula	Campanula carpatha	VU	VU	VU	2.61018
Campanulaceae	Campanula	Campanula celsii subsp. carystea	EN	EN	EN	3.86105
Campanulaceae	Campanula	Campanula celsii subsp. celsii	VU	LC or NT	VU	2.71159
Campanulaceae	Campanula	Campanula celsii subsp. parnesia	EN	EN	EN	3.25874
Campanulaceae	Campanula	Campanula celsii subsp. spathulifolia	LC or NT	VU	VU	2.98955
Campanulaceae	Campanula	Campanula columnaris	CR	CR	CR	4.86029
Campanulaceae	Campanula	Campanula constantini	CR	EN	CR	4.40336
Campanulaceae	Campanula	Campanula cretica	EN	VU	EN	3.25847
Campanulaceae	Campanula	Campanula creutzburgii	EN	LC or NT	EN	3.62383
Campanulaceae	Campanula	Campanula cymaea	EN	VU	EN	3.29392
Campanulaceae	Campanula	Campanula drabifolia	VU	LC or NT	VU	2.84536
Campanulaceae	Campanula	Campanula euboica	VU	EN	EN	3.45201
Campanulaceae	Campanula	Campanula garganica subsp. acarnanica	LC or NT	CR	CR	4.15651
Campanulaceae	Campanula	Campanula garganica subsp. cephallenica	VU	LC or NT	VU	2.56532
Campanulaceae	Campanula	Campanula goulimyi	EN	CR	CR	4.18868
Campanulaceae	Campanula	Campanula heterophylla	LC or NT	VU	VU	3.01706
Campanulaceae	Campanula	Campanula hierapetrae	CR	CR	CR	4.15651
Campanulaceae	Campanula	Campanula incurva	EN	LC or NT	EN	3.63522
Campanulaceae	Campanula	Campanula jacquinii subsp. jacquinii	CR	VU	CR	4.14516
Campanulaceae	Campanula	Campanula kamariana	LC or NT	CR	CR	4.37553
Campanulaceae	Campanula	Campanula kastellorizana	LC or NT	EN	EN	3.73349
Campanulaceae	Campanula	Campanula laciniata	VU	LC or NT	VU	3.07322
Campanulaceae	Campanula	Campanula lavrensis	EN	LC or NT	EN	3.6827
Campanulaceae	Campanula	Campanula lyrata subsp. icarica	VU	LC or NT	VU	2.80335
Campanulaceae	Campanula	Campanula merxmuelleri	EN	VU	EN	3.68239
Campanulaceae	Campanula	Campanula nisyria	EN	EN	EN	4.16715
Campanulaceae	Campanula	Campanula olivieri	LC or NT	CR	CR	3.95189
Campanulaceae	Campanula	Campanula pangea	EN	EN	EN	3.4965
Campanulaceae	Campanula	Campanula papillosa	CR	CR	CR	4.33331
Campanulaceae	Campanula	Campanula pelia	EN	LC or NT	EN	3.33095
Campanulaceae	Campanula	Campanula pelviformis	VU	LC or NT	VU	2.93068
Campanulaceae	Campanula	Campanula pinatzii	VU	LC or NT	VU	3.50059
Campanulaceae	Campanula	Campanula pindicola	CR	CR	CR	4.27247
Campanulaceae	Campanula	Campanula radicosa	CR	LC or NT	CR	4.01108
Campanulaceae	Campanula	Campanula rechingeri	LC or NT	CR	CR	4.10574
Campanulaceae	Campanula	Campanula reiseri	LC or NT	LC or NT	LC or NT	2.00455
Campanulaceae	Campanula	Campanula rhodensis	VU	LC or NT	VU	2.79157
Campanulaceae	Campanula	Campanula rupestris	EN	LC or NT	EN	3.49553
Campanulaceae	Campanula	Campanula rupicola	CR	VU	CR	4.33989
Campanulaceae	Campanula	Campanula samothracica	LC or NT	EN	EN	3.4126
Campanulaceae	Campanula	Campanula saonissia	LC or NT	CR	CR	4.08399
Campanulaceae	Campanula	Campanula sartorii	LC or NT	VU	VU	2.78791
Campanulaceae	Campanula	Campanula saxatilis subsp. cytherea	VU	VU	VU	3.33168
Campanulaceae	Campanula	Campanula saxatilis subsp. saxatilis	VU	VU	VU	2.83408
Campanulaceae	Campanula	Campanula sciathia	LC or NT	EN	EN	3.50352
Campanulaceae	Campanula	Campanula scopelia	LC or NT	VU	VU	3.1679
Campanulaceae	Campanula	Campanula spatulata subsp. filicaulis	EN	LC or NT	EN	4.21202
Campanulaceae	Campanula	Campanula stenosiphon	EN	LC or NT	EN	3.50352
Campanulaceae	Campanula	Campanula topaliana subsp. delphica	EN	EN	EN	3.59733
Campanulaceae	Campanula	Campanula topaliana subsp. topaliana	EN	LC or NT	EN	3.90026
Campanulaceae	Campanula	Campanula tubulosa	VU	LC or NT	VU	2.8579
Campanulaceae	Halacsyella	Halacsyella parnassica	EN	LC or NT	EN	4.59171
Campanulaceae	Legousia	Legousia snogerupii	LC or NT	VU	VU	4.04441
Campanulaceae	Petromarula	Petromarula pinnata	VU	LC or NT	VU	3.89675
Campanulaceae	Solenopsis	Solenopsis minuta subsp. annua	VU	LC or NT	VU	3.89857
Caprifoliaceae	Lonicera	Lonicera alpigena subsp. hellenica	CR	CR	CR	6.7591
Caryophyllaceae	Agrostemma	Agrostemma githago subsp. thessalum	CR	EN	CR	6.02574
Caryophyllaceae	Arenaria	Arenaria aegaea	LC or NT	LC or NT	LC or NT	3.51625
Caryophyllaceae	Arenaria	Arenaria filicaulis subsp. teddii	EN	CR	CR	6.01179
Caryophyllaceae	Arenaria	Arenaria fragillima	CR	LC or NT	CR	5.18044
Caryophyllaceae	Arenaria	Arenaria gionae	CR	CR	CR	5.46686
Caryophyllaceae	Arenaria	Arenaria guicciardii	EN	LC or NT	EN	4.57626
Caryophyllaceae	Arenaria	Arenaria leucadia	LC or NT	VU	VU	4.2094
Caryophyllaceae	Arenaria	Arenaria peloponnesiaca	VU	LC or NT	VU	3.79415
Caryophyllaceae	Arenaria	Arenaria runemarkii	LC or NT	EN	EN	5.31865
Caryophyllaceae	Bolanthus	Bolanthus chelmicus subsp. chelmicus	CR	CR	CR	4.91285
Caryophyllaceae	Bolanthus	Bolanthus chelmicus subsp. meteoricus	EN	VU	EN	4.2635
Caryophyllaceae	Bolanthus	Bolanthus creutzburgii subsp. creutzburgii	CR	EN	CR	4.90656
Caryophyllaceae	Bolanthus	Bolanthus creutzburgii subsp. zaffranii	LC or NT	CR	CR	4.85394
Caryophyllaceae	Bolanthus	Bolanthus fruticulosus	VU	VU	VU	3.57245
Caryophyllaceae	Bolanthus	Bolanthus graecus	VU	LC or NT	VU	3.52655
Caryophyllaceae	Bolanthus	Bolanthus laconicus	CR	VU	CR	5.07778
Caryophyllaceae	Bolanthus	Bolanthus thymifolius	EN	LC or NT	EN	4.21341
Caryophyllaceae	Bufonia	Bufonia ophiolitica	LC or NT	CR	CR	5.20518
Caryophyllaceae	Bufonia	Bufonia stricta subsp. cecconiana	CR	EN	CR	5.37825
Caryophyllaceae	Bufonia	Bufonia stricta subsp. stricta	EN	LC or NT	EN	4.5123
Caryophyllaceae	Cerastium	Cerastium brachypetalum subsp. atheniense	EN	LC or NT	EN	3.65604
Caryophyllaceae	Cerastium	Cerastium brachypetalum subsp. corcyrense	EN	VU	EN	3.7077
Caryophyllaceae	Cerastium	Cerastium brachypetalum subsp. doerfleri	CR	CR	CR	4.34919
Caryophyllaceae	Cerastium	Cerastium candidissimum	EN	LC or NT	EN	3.68868
Caryophyllaceae	Cerastium	Cerastium decalvans subsp. glutinosum	VU	CR	CR	4.35087
Caryophyllaceae	Cerastium	Cerastium deschatresii	EN	LC or NT	EN	3.7077
Caryophyllaceae	Cerastium	Cerastium illyricum subsp. brachiatum	EN	LC or NT	EN	3.70814
Caryophyllaceae	Cerastium	Cerastium illyricum subsp. crinitum	LC or NT	EN	EN	3.69954
Caryophyllaceae	Cerastium	Cerastium illyricum subsp. illyricum	CR	VU	CR	4.40562
Caryophyllaceae	Cerastium	Cerastium pedunculare	VU	LC or NT	VU	3.01499
Caryophyllaceae	Cerastium	Cerastium runemarkii	CR	EN	CR	4.78613
Caryophyllaceae	Cerastium	Cerastium scaposum subsp. peninsularum	EN	EN	EN	4.4546
Caryophyllaceae	Cerastium	Cerastium scaposum subsp. scaposum	CR	VU	CR	4.40235
Caryophyllaceae	Cerastium	Cerastium theophrasti	CR	CR	CR	4.39146
Caryophyllaceae	Cerastium	Cerastium vourinense	CR	EN	CR	4.40158
Caryophyllaceae	Dianthus	Dianthus androsaceus	CR	VU	CR	3.74194
Caryophyllaceae	Dianthus	Dianthus biflorus	EN	LC or NT	EN	3.8418
Caryophyllaceae	Dianthus	Dianthus cinnamomeus subsp. cinnamomeus	VU	LC or NT	VU	2.35225
Caryophyllaceae	Dianthus	Dianthus cinnamomeus subsp. naxensis	EN	EN	EN	3.10359
Caryophyllaceae	Dianthus	Dianthus corymbosus	EN	LC or NT	EN	3.2483
Caryophyllaceae	Dianthus	Dianthus desideratus	EN	EN	EN	3.05199
Caryophyllaceae	Dianthus	Dianthus fruticosus subsp. amorginus	LC or NT	LC or NT	LC or NT	1.67154
Caryophyllaceae	Dianthus	Dianthus fruticosus subsp. carpathus	VU	EN	EN	3.07347
Caryophyllaceae	Dianthus	Dianthus fruticosus subsp. creticus	EN	LC or NT	EN	3.04722
Caryophyllaceae	Dianthus	Dianthus fruticosus subsp. fruticosus	LC or NT	LC or NT	LC or NT	1.69071
Caryophyllaceae	Dianthus	Dianthus fruticosus subsp. karavius	LC or NT	CR	CR	3.76374
Caryophyllaceae	Dianthus	Dianthus fruticosus subsp. occidentalis	LC or NT	LC or NT	LC or NT	1.6591
Caryophyllaceae	Dianthus	Dianthus fruticosus subsp. rhodius	EN	VU	EN	3.07059
Caryophyllaceae	Dianthus	Dianthus fruticosus subsp. sitiacus	LC or NT	VU	VU	2.36109
Caryophyllaceae	Dianthus	Dianthus gracilis subsp. xanthianus	EN	LC or NT	EN	3.17631
Caryophyllaceae	Dianthus	Dianthus haematocalyx subsp. phitosianus	EN	EN	EN	3.09906
Caryophyllaceae	Dianthus	Dianthus haematocalyx subsp. pruinosus	EN	EN	EN	3.07347
Caryophyllaceae	Dianthus	Dianthus haematocalyx subsp. ventricosus	EN	VU	EN	3.04112
Caryophyllaceae	Dianthus	Dianthus juniperinus subsp. aciphyllus	EN	LC or NT	EN	3.17631
Caryophyllaceae	Dianthus	Dianthus juniperinus subsp. bauhinorum	EN	EN	EN	3.05423
Caryophyllaceae	Dianthus	Dianthus juniperinus subsp. heldreichii	CR	EN	CR	3.76648
Caryophyllaceae	Dianthus	Dianthus juniperinus subsp. idaeus	EN	EN	EN	3.04879
Caryophyllaceae	Dianthus	Dianthus juniperinus subsp. juniperinus	CR	EN	CR	3.73374
Caryophyllaceae	Dianthus	Dianthus juniperinus subsp. kavusicus	LC or NT	CR	CR	3.73374
Caryophyllaceae	Dianthus	Dianthus juniperinus subsp. pulviniformis	EN	EN	EN	3.13975
Caryophyllaceae	Dianthus	Dianthus mercurii	CR	EN	CR	3.79221
Caryophyllaceae	Dianthus	Dianthus myrtinervius subsp. caespitosus	EN	CR	CR	3.74037
Caryophyllaceae	Dianthus	Dianthus pinifolius subsp. tenuicaulis	CR	EN	CR	3.83104
Caryophyllaceae	Dianthus	Dianthus serratifolius subsp. abbreviatus	CR	EN	CR	3.90195
Caryophyllaceae	Dianthus	Dianthus serratifolius subsp. serratifolius	EN	VU	EN	3.07552
Caryophyllaceae	Dianthus	Dianthus sphacioticus	CR	EN	CR	3.83104
Caryophyllaceae	Dianthus	Dianthus stamatiadae	EN	CR	CR	4.37399
Caryophyllaceae	Dianthus	Dianthus strymonis	EN	VU	EN	3.07766
Caryophyllaceae	Dianthus	Dianthus tymphresteus	EN	LC or NT	EN	3.19188
Caryophyllaceae	Dianthus	Dianthus xylorrhizus	LC or NT	EN	EN	3.10604
Caryophyllaceae	Gypsophila	Gypsophila nana	CR	LC or NT	CR	6.07525
Caryophyllaceae	Herniaria	Herniaria degenii	LC or NT	CR	CR	6.04913
Caryophyllaceae	Herniaria	Herniaria parnassica subsp. cretica	CR	LC or NT	CR	6.04913
Caryophyllaceae	Minuartia	Minuartia athoa subsp. athoa	CR	CR	CR	5.36866
Caryophyllaceae	Minuartia	Minuartia athoa subsp. neoiraklitsa	LC or NT	CR	CR	5.24156
Caryophyllaceae	Minuartia	Minuartia attica subsp. idaea	CR	LC or NT	CR	4.89507
Caryophyllaceae	Minuartia	Minuartia confusa	CR	LC or NT	CR	4.89111
Caryophyllaceae	Minuartia	Minuartia dirphya	CR	CR	CR	4.89507
Caryophyllaceae	Minuartia	Minuartia eurytanica	EN	LC or NT	EN	4.35953
Caryophyllaceae	Minuartia	Minuartia favargeri	CR	EN	CR	5.24156
Caryophyllaceae	Minuartia	Minuartia graminifolia subsp. brachypetala	LC or NT	CR	CR	6.33809
Caryophyllaceae	Minuartia	Minuartia greuteriana	CR	EN	CR	4.89111
Caryophyllaceae	Minuartia	Minuartia parnonia	CR	EN	CR	5.32619
Caryophyllaceae	Minuartia	Minuartia setacea subsp. olympica	EN	EN	EN	5.64494
Caryophyllaceae	Minuartia	Minuartia wettsteinii	CR	CR	CR	5.32619
Caryophyllaceae	Paronychia	Paronychia albanica subsp. graeca	EN	LC or NT	EN	5.41024
Caryophyllaceae	Paronychia	Paronychia bornmuelleri	CR	CR	CR	6.10338
Caryophyllaceae	Paronychia	Paronychia cephalotes subsp. thracica	CR	EN	CR	5.80653
Caryophyllaceae	Paronychia	Paronychia manfrediana	CR	CR	CR	5.80653
Caryophyllaceae	Petrorhagia	Petrorhagia candica	EN	LC or NT	EN	3.3684
Caryophyllaceae	Petrorhagia	Petrorhagia dianthoides	CR	VU	CR	4.41633
Caryophyllaceae	Petrorhagia	Petrorhagia fasciculata	VU	LC or NT	VU	2.67526
Caryophyllaceae	Petrorhagia	Petrorhagia graminea	EN	LC or NT	EN	3.72318
Caryophyllaceae	Petrorhagia	Petrorhagia grandiflora	EN	EN	EN	3.50163
Caryophyllaceae	Petrorhagia	Petrorhagia illyrica subsp. taygetea	EN	LC or NT	EN	3.43419
Caryophyllaceae	Petrorhagia	Petrorhagia laconica	VU	EN	EN	3.43059
Caryophyllaceae	Petrorhagia	Petrorhagia ochroleuca	CR	EN	CR	4.1943
Caryophyllaceae	Petrorhagia	Petrorhagia phthiotica	VU	EN	EN	3.43419
Caryophyllaceae	Sagina	Sagina stridii	CR	EN	CR	6.19241
Caryophyllaceae	Saponaria	Saponaria jagelii	CR	CR	CR	6.07525
Caryophyllaceae	Silene	Silene adelphiae	LC or NT	EN	EN	3.49106
Caryophyllaceae	Silene	Silene aegaea	VU	EN	EN	3.37359
Caryophyllaceae	Silene	Silene ammophila subsp. ammophila	LC or NT	EN	EN	3.93376
Caryophyllaceae	Silene	Silene ammophila subsp. carpathae	VU	VU	VU	2.71033
Caryophyllaceae	Silene	Silene antri-jovis	CR	VU	CR	4.61346
Caryophyllaceae	Silene	Silene auriculata	CR	LC or NT	CR	4.72835
Caryophyllaceae	Silene	Silene barbeyana	CR	EN	CR	4.0935
Caryophyllaceae	Silene	Silene cephallenia subsp. cephallenia	EN	CR	CR	4.57724
Caryophyllaceae	Silene	Silene conglomeratica	CR	CR	CR	4.33022
Caryophyllaceae	Silene	Silene corinthiaca	VU	LC or NT	VU	2.99848
Caryophyllaceae	Silene	Silene cythnia	VU	LC or NT	VU	2.62694
Caryophyllaceae	Silene	Silene dirphya	CR	CR	CR	4.32976
Caryophyllaceae	Silene	Silene echinosperma	CR	CR	CR	4.27011
Caryophyllaceae	Silene	Silene fabaria subsp. domokina	VU	VU	VU	3.35547
Caryophyllaceae	Silene	Silene flavescens subsp. dictaea	CR	EN	CR	4.50528
Caryophyllaceae	Silene	Silene gigantea subsp. epirota	EN	VU	EN	4.48176
Caryophyllaceae	Silene	Silene goulimyi	EN	VU	EN	4.3766
Caryophyllaceae	Silene	Silene grisebachii	LC or NT	LC or NT	LC or NT	2.13104
Caryophyllaceae	Silene	Silene haussknechtii	CR	LC or NT	CR	4.08308
Caryophyllaceae	Silene	Silene holzmannii	LC or NT	LC or NT	LC or NT	2.4563
Caryophyllaceae	Silene	Silene insularis	CR	CR	CR	4.61346
Caryophyllaceae	Silene	Silene integripetala subsp. elaphonesiaca	CR	CR	CR	4.07243
Caryophyllaceae	Silene	Silene integripetala subsp. greuteri	EN	EN	EN	3.89234
Caryophyllaceae	Silene	Silene integripetala subsp. integripetala	EN	LC or NT	EN	3.63662
Caryophyllaceae	Silene	Silene integripetala subsp. lidenii	LC or NT	EN	EN	4.43565
Caryophyllaceae	Silene	Silene intonsa	CR	CR	CR	4.63685
Caryophyllaceae	Silene	Silene ionica	EN	EN	EN	3.63707
Caryophyllaceae	Silene	Silene italica subsp. peloponnesiaca	EN	LC or NT	EN	4.17953
Caryophyllaceae	Silene	Silene laconica	CR	EN	CR	4.18574
Caryophyllaceae	Silene	Silene linoides	EN	LC or NT	EN	3.40348
Caryophyllaceae	Silene	Silene melzheimeri	CR	LC or NT	CR	4.18421
Caryophyllaceae	Silene	Silene multicaulis subsp. sporadum	EN	LC or NT	EN	3.32381
Caryophyllaceae	Silene	Silene niederi	VU	LC or NT	VU	3.1992
Caryophyllaceae	Silene	Silene nutabunda	VU	LC or NT	VU	3.68345
Caryophyllaceae	Silene	Silene oligantha subsp. oligantha	CR	EN	CR	4.73954
Caryophyllaceae	Silene	Silene oligantha subsp. parnesia	CR	EN	CR	5.58155
Caryophyllaceae	Silene	Silene oligantha subsp. pseudoradicosa	EN	EN	EN	3.81213
Caryophyllaceae	Silene	Silene orbelica	VU	CR	CR	4.3456
Caryophyllaceae	Silene	Silene orphanidis	CR	CR	CR	4.38477
Caryophyllaceae	Silene	Silene parnassica subsp. dionysii	CR	EN	CR	4.05122
Caryophyllaceae	Silene	Silene parnassica subsp. vourinensis	CR	CR	CR	4.25884
Caryophyllaceae	Silene	Silene pentelica	EN	LC or NT	EN	3.37359
Caryophyllaceae	Silene	Silene pinetorum subsp. pinetorum	EN	EN	EN	3.45296
Caryophyllaceae	Silene	Silene pinetorum subsp. sphaciotica	EN	VU	EN	3.65246
Caryophyllaceae	Silene	Silene pusilla subsp. chromodonta	CR	EN	CR	5.58155
Caryophyllaceae	Silene	Silene samothracica	EN	EN	EN	3.37929
Caryophyllaceae	Silene	Silene sartorii	VU	LC or NT	VU	2.63256
Caryophyllaceae	Silene	Silene sedoides subsp. runemarkii	LC or NT	EN	EN	3.71856
Caryophyllaceae	Silene	Silene sieberi	EN	LC or NT	EN	3.57696
Caryophyllaceae	Silene	Silene spinescens	VU	LC or NT	VU	2.71907
Caryophyllaceae	Silene	Silene taygetea	CR	CR	CR	5.17491
Caryophyllaceae	Silene	Silene variegata	CR	VU	CR	4.53574
Caryophyllaceae	Silene	Silene vulgaris subsp. suffrutescens	EN	LC or NT	EN	4.17953
Caryophyllaceae	Silene	Silene vulgaris subsp. vourinensis	CR	EN	CR	4.05122
Caryophyllaceae	Telephium	Telephium imperati subsp. pauciflorum	CR	LC or NT	CR	6.93516
Chenopodiaceae	Atriplex	Atriplex recurva	LC or NT	LC or NT	LC or NT	4.50379
Chenopodiaceae	Beta	Beta nana	CR	VU	CR	6.18155
Chenopodiaceae	Caroxylon	Caroxylon aegaeum	LC or NT	LC or NT	LC or NT	3.99303
Chenopodiaceae	Caroxylon	Caroxylon carpathum	VU	LC or NT	VU	4.68618
Cistaceae	Fumana	Fumana paphlagonica subsp. alpina	CR	EN	CR	6.59183
Cistaceae	Halimium	Halimium voldii	EN	EN	EN	6.04983
Cistaceae	Helianthemum	Helianthemum hymettium	CR	LC or NT	CR	6.59183
Colchicaceae	Colchicum	Colchicum asteranthum	CR	CR	CR	5.09876
Colchicaceae	Colchicum	Colchicum chimonanthum	EN	VU	EN	4.46286
Colchicaceae	Colchicum	Colchicum confusum	EN	LC or NT	EN	4.50068
Colchicaceae	Colchicum	Colchicum cretense	CR	LC or NT	CR	5.09876
Colchicaceae	Colchicum	Colchicum euboeum	CR	EN	CR	5.27238
Colchicaceae	Colchicum	Colchicum graecum	EN	LC or NT	EN	4.50068
Colchicaceae	Colchicum	Colchicum parlatoris	EN	LC or NT	EN	4.75369
Colchicaceae	Colchicum	Colchicum parnassicum	CR	EN	CR	5.33634
Colchicaceae	Colchicum	Colchicum peloponnesiacum	EN	VU	EN	4.61182
Colchicaceae	Colchicum	Colchicum pulchellum	CR	EN	CR	5.18403
Colchicaceae	Colchicum	Colchicum rausii	VU	EN	EN	4.57923
Colchicaceae	Colchicum	Colchicum sfikasianum	EN	LC or NT	EN	4.49088
Colchicaceae	Colchicum	Colchicum zahnii	VU	LC or NT	VU	3.99199
Convolvulaceae	Convolvulus	Convolvulus argyrothamnos	CR	EN	CR	6.57408
Convolvulaceae	Convolvulus	Convolvulus mairei	EN	VU	EN	5.88093
Convolvulaceae	Cuscuta	Cuscuta atrans	CR	EN	CR	6.88831
Crassulaceae	Prometheum	Prometheum tymphaeum	CR	EN	CR	6.2194
Crassulaceae	Sedum	Sedum apoleipon	EN	LC or NT	EN	5.43119
Crassulaceae	Sedum	Sedum creticum	VU	LC or NT	VU	4.56054
Crassulaceae	Sedum	Sedum eriocarpum subsp. apertiflorum	CR	LC or NT	CR	6.2182
Crassulaceae	Sedum	Sedum eriocarpum subsp. cycladicum	LC or NT	VU	VU	4.83311
Crassulaceae	Sedum	Sedum eriocarpum subsp. delicum	VU	LC or NT	VU	5.02671
Crassulaceae	Sedum	Sedum eriocarpum subsp. epiroticum	VU	VU	VU	4.7558
Crassulaceae	Sedum	Sedum eriocarpum subsp. eriocarpum	EN	VU	EN	5.74703
Crassulaceae	Sedum	Sedum eriocarpum subsp. spathulifolium	LC or NT	CR	CR	5.94684
Crassulaceae	Sedum	Sedum praesidis	VU	LC or NT	VU	4.65669
Crassulaceae	Sedum	Sedum tristriatum	CR	LC or NT	CR	6.413
Crassulaceae	Sempervivum	Sempervivum marmoreum subsp. ballsii	CR	EN	CR	6.40908
Crassulaceae	Umbilicus	Umbilicus albido opacus	VU	EN	EN	5.86976
Cyperaceae	Carex	Carex cretica	VU	VU	VU	5.34333
Cyperaceae	Carex	Carex idaea	EN	VU	EN	6.03648
Dipsacaceae	Cephalaria	Cephalaria fanourii	CR	CR	CR	5.43217
Dipsacaceae	Cephalaria	Cephalaria flava subsp. setulifera	EN	LC or NT	EN	4.7644
Dipsacaceae	Cephalaria	Cephalaria glaberrima	CR	CR	CR	5.43217
Dipsacaceae	Cephalaria	Cephalaria tenuiloba	CR	EN	CR	5.45755
Dipsacaceae	Lomelosia	Lomelosia albocincta	EN	VU	EN	4.46572
Dipsacaceae	Lomelosia	Lomelosia crenata subsp. breviscapa	EN	VU	EN	4.19045
Dipsacaceae	Lomelosia	Lomelosia hymettia	EN	LC or NT	EN	4.32805
Dipsacaceae	Lomelosia	Lomelosia minoana subsp. asterusica	CR	CR	CR	5.0212
Dipsacaceae	Lomelosia	Lomelosia minoana subsp. minoana	CR	EN	CR	4.93656
Dipsacaceae	Lomelosia	Lomelosia sphaciotica subsp. decalvans	CR	EN	CR	4.8836
Dipsacaceae	Lomelosia	Lomelosia sphaciotica subsp. sphaciotica	CR	EN	CR	5.18902
Dipsacaceae	Lomelosia	Lomelosia variifolia	VU	LC or NT	VU	3.75649
Dipsacaceae	Pterocephalus	Pterocephalus perennis subsp. perennis	EN	LC or NT	EN	5.36182
Euphorbiaceae	Euphorbia	Euphorbia deflexa subsp. purpureo suffusa	LC or NT	CR	CR	6.24526
Euphorbiaceae	Euphorbia	Euphorbia orphanidis	CR	EN	CR	6.43518
Euphorbiaceae	Euphorbia	Euphorbia rechingeri	CR	CR	CR	6.24526
Euphorbiaceae	Euphorbia	Euphorbia sultan hassei	CR	EN	CR	6.51638
Fabaceae	Anthyllis	Anthyllis splendens	LC or NT	VU	VU	5.05029
Fabaceae	Astragalus	Astragalus agraniotii	CR	CR	CR	5.03503
Fabaceae	Astragalus	Astragalus apollineus	CR	VU	CR	5.19526
Fabaceae	Astragalus	Astragalus austroaegaeus	VU	LC or NT	VU	3.35352
Fabaceae	Astragalus	Astragalus creticus subsp. creticus	CR	VU	CR	5.11429
Fabaceae	Astragalus	Astragalus dolinicolus	CR	CR	CR	5.38214
Fabaceae	Astragalus	Astragalus drupaceus	EN	VU	EN	4.58012
Fabaceae	Astragalus	Astragalus idaeus	CR	EN	CR	4.73028
Fabaceae	Astragalus	Astragalus laconicus	LC or NT	EN	EN	4.04667
Fabaceae	Astragalus	Astragalus sempervirens subsp. cephalonicus	EN	LC or NT	EN	4.50211
Fabaceae	Astragalus	Astragalus taygeteus	EN	EN	EN	4.15405
Fabaceae	Astragalus	Astragalus thracicus subsp. cylleneus	CR	VU	CR	4.81061
Fabaceae	Astragalus	Astragalus thracicus subsp. monachorum	CR	CR	CR	4.8472
Fabaceae	Chamaecytisus	Chamaecytisus spinescens subsp. creticus	VU	LC or NT	VU	4.64135
Fabaceae	Cicer	Cicer graecum	EN	VU	EN	5.45698
Fabaceae	Colutea	Colutea insularis	VU	VU	VU	4.23651
Fabaceae	Ebenus	Ebenus cretica	VU	LC or NT	VU	3.9677
Fabaceae	Ebenus	Ebenus sibthorpii	EN	LC or NT	EN	4.66085
Fabaceae	Genista	Genista halacsyi	EN	EN	EN	5.20357
Fabaceae	Genista	Genista parnassica	EN	VU	EN	5.04892
Fabaceae	Genista	Genista sakellariadis	CR	EN	CR	5.74207
Fabaceae	Genista	Genista subsericans	LC or NT	CR	CR	5.89672
Fabaceae	Genista	Genista willingii	CR	CR	CR	5.93773
Fabaceae	Lathyrus	Lathyrus neurolobus	VU	VU	VU	4.22981
Fabaceae	Medicago	Medicago arborea subsp. strasseri	VU	VU	VU	4.36521
Fabaceae	Melilotus	Melilotus graecus	VU	LC or NT	VU	4.16237
Fabaceae	Onobrychis	Onobrychis aliacmonia	LC or NT	EN	EN	4.24375
Fabaceae	Onobrychis	Onobrychis citrina	CR	EN	CR	4.9369
Fabaceae	Onobrychis	Onobrychis ebenoides	EN	LC or NT	EN	4.30493
Fabaceae	Onobrychis	Onobrychis montana subsp. macrocarpa	EN	EN	EN	4.6791
Fabaceae	Onobrychis	Onobrychis peloponnesiaca	LC or NT	EN	EN	4.6791
Fabaceae	Onobrychis	Onobrychis sphaciotica	CR	EN	CR	4.99828
Fabaceae	Ononis	Ononis spinosa subsp. diacantha	EN	LC or NT	EN	4.86121
Fabaceae	Ononis	Ononis verae	VU	VU	VU	4.16807
Fabaceae	Securigera	Securigera globosa	VU	LC or NT	VU	5.05029
Fabaceae	Trifolium	Trifolium andricum	EN	VU	EN	4.67322
Fabaceae	Trifolium	Trifolium aurantiacum	EN	LC or NT	EN	4.65442
Fabaceae	Trifolium	Trifolium dolopium	CR	EN	CR	5.36636
Fabaceae	Trifolium	Trifolium phitosianum	CR	EN	CR	5.20545
Fabaceae	Trifolium	Trifolium praetermissum	EN	VU	EN	4.51231
Fabaceae	Trifolium	Trifolium rechingeri	EN	LC or NT	EN	4.65442
Fabaceae	Trigonella	Trigonella corniculata subsp. rechingeri	LC or NT	LC or NT	LC or NT	3.46922
Fabaceae	Vicia	Vicia davisii	LC or NT	CR	CR	5.5938
Fabaceae	Vicia	Vicia pinetorum	EN	LC or NT	EN	4.71847
Fabaceae	Vicia	Vicia villosa subsp. maniatissa	EN	VU	EN	4.71847
Fagaceae	Quercus	Quercus trojana subsp. euboica	LC or NT	EN	EN	6.80276
Fumariaceae	Corydalis	Corydalis blanda subsp. olympica	CR	CR	CR	6.36947
Fumariaceae	Corydalis	Corydalis blanda subsp. oxelmannii	CR	EN	CR	6.41749
Fumariaceae	Corydalis	Corydalis blanda subsp. parnassica	CR	VU	CR	6.14424
Fumariaceae	Corydalis	Corydalis thasia	EN	EN	EN	5.64031
Fumariaceae	Corydalis	Corydalis uniflora	CR	LC or NT	CR	6.14424
Fumariaceae	Hypecoum	Hypecoum procumbens subsp. atropunctatum	VU	LC or NT	VU	5.45522
Fumariaceae	Hypecoum	Hypecoum procumbens subsp. fragrantissimum	EN	EN	EN	6.14837
Gentianaceae	Centaurium	Centaurium erythraea subsp. limoniiforme	LC or NT	EN	EN	6.19875
Geraniaceae	Erodium	Erodium chrysanthum	EN	LC or NT	EN	6.08158
Geraniaceae	Erodium	Erodium hartvigianum	VU	CR	CR	6.77473
Geraniaceae	Geranium	Geranium kikianum	EN	CR	CR	6.86897
Gesneriaceae	Jankaea	Jankaea heldreichii	CR	EN	CR	6.65204
Globulariaceae	Globularia	Globularia stygia	CR	EN	CR	6.47059
Hyacinthaceae	Bellevalia	Bellevalia brevipedicellata	LC or NT	EN	EN	4.62584
Hyacinthaceae	Bellevalia	Bellevalia juliana	LC or NT	CR	CR	4.95164
Hyacinthaceae	Bellevalia	Bellevalia sitiaca	LC or NT	LC or NT	LC or NT	2.8722
Hyacinthaceae	Muscari	Muscari cycladicum subsp. cycladicum	LC or NT	VU	VU	3.18212
Hyacinthaceae	Muscari	Muscari cycladicum subsp. subsessilis	LC or NT	LC or NT	LC or NT	2.77487
Hyacinthaceae	Muscari	Muscari dionysicum	LC or NT	VU	VU	3.16612
Hyacinthaceae	Muscari	Muscari heldreichii	CR	EN	CR	4.55259
Hyacinthaceae	Muscari	Muscari kerkis	CR	EN	CR	4.56841
Hyacinthaceae	Muscari	Muscari pulchellum subsp. clepsydroides	VU	VU	VU	3.46802
Hyacinthaceae	Muscari	Muscari pulchellum subsp. pulchellum	VU	LC or NT	VU	3.32522
Hyacinthaceae	Muscari	Muscari spreitzenhoferi	VU	LC or NT	VU	3.18262
Hyacinthaceae	Ornithogalum	Ornithogalum atticum	EN	LC or NT	EN	5.06511
Hyacinthaceae	Ornithogalum	Ornithogalum creticum	VU	LC or NT	VU	3.60949
Hyacinthaceae	Ornithogalum	Ornithogalum dictaeum	CR	EN	CR	4.99317
Hyacinthaceae	Ornithogalum	Ornithogalum exaratum	EN	LC or NT	EN	4.80396
Hyacinthaceae	Ornithogalum	Ornithogalum fimbriatum subsp. gracilipes	EN	LC or NT	EN	4.93471
Hyacinthaceae	Ornithogalum	Ornithogalum immaculatum	EN	LC or NT	EN	4.89794
Hyacinthaceae	Ornithogalum	Ornithogalum insulare	LC or NT	EN	EN	4.69929
Hyacinthaceae	Ornithogalum	Ornithogalum naxense	EN	EN	EN	4.80396
Hyacinthaceae	Ornithogalum	Ornithogalum pumilum	CR	LC or NT	CR	5.48706
Hyacinthaceae	Ornithogalum	Ornithogalum spetae	VU	VU	VU	4.00615
Hyacinthaceae	Ornithogalum	Ornithogalum ulixis	VU	LC or NT	VU	3.60687
Hyacinthaceae	Scilla	Scilla messeniaca	EN	EN	EN	4.82708
Hyacinthaceae	Scilla	Scilla nana subsp. albescens	CR	VU	CR	5.2804
Hyacinthaceae	Scilla	Scilla nana subsp. nana	CR	EN	CR	5.22469
Hyacinthaceae	Scilla	Scilla talosii	CR	CR	CR	5.1243
Hypericaceae	Hypericum	Hypericum aciferum	CR	EN	CR	5.30027
Hypericaceae	Hypericum	Hypericum amblycalyx	VU	LC or NT	VU	3.88516
Hypericaceae	Hypericum	Hypericum athoum	EN	VU	EN	4.54275
Hypericaceae	Hypericum	Hypericum boehlingraabei	LC or NT	CR	CR	5.29505
Hypericaceae	Hypericum	Hypericum cuisinii	VU	VU	VU	4.11642
Hypericaceae	Hypericum	Hypericum cycladicum	EN	VU	EN	4.65598
Hypericaceae	Hypericum	Hypericum delphicum	EN	LC or NT	EN	4.54275
Hypericaceae	Hypericum	Hypericum empetrifolium subsp. oliganthum	EN	LC or NT	EN	4.88675
Hypericaceae	Hypericum	Hypericum empetrifolium subsp. tortuosum	CR	LC or NT	CR	5.34335
Hypericaceae	Hypericum	Hypericum fragile	EN	VU	EN	4.93097
Hypericaceae	Hypericum	Hypericum jovis	EN	EN	EN	4.6019
Hypericaceae	Hypericum	Hypericum kelleri	CR	VU	CR	5.27384
Hypericaceae	Hypericum	Hypericum taygeteum	CR	EN	CR	5.47299
Hypericaceae	Hypericum	Hypericum trichocaulon	CR	LC or NT	CR	5.27384
Hypericaceae	Hypericum	Hypericum tymphresteum	CR	VU	CR	5.30027
Iridaceae	Crocus	Crocus athous	CR	EN	CR	5.1029
Iridaceae	Crocus	Crocus biflorus subsp. melantherus	VU	LC or NT	VU	3.48243
Iridaceae	Crocus	Crocus biflorus subsp. stridii	EN	EN	EN	4.19732
Iridaceae	Crocus	Crocus cartwrightianus	VU	LC or NT	VU	3.68993
Iridaceae	Crocus	Crocus flavus subsp. atticus	EN	CR	CR	4.86527
Iridaceae	Crocus	Crocus georgei	CR	CR	CR	5.1029
Iridaceae	Crocus	Crocus goulimyi	CR	VU	CR	5.43251
Iridaceae	Crocus	Crocus laevigatus	VU	LC or NT	VU	3.5587
Iridaceae	Crocus	Crocus niveus	EN	LC or NT	EN	4.61204
Iridaceae	Crocus	Crocus oreocreticus	CR	VU	CR	5.06664
Iridaceae	Crocus	Crocus orphei	CR	CR	CR	5.43213
Iridaceae	Crocus	Crocus robertianus	VU	LC or NT	VU	3.48243
Iridaceae	Crocus	Crocus sieberi subsp. sieberi	CR	VU	CR	5.06664
Iridaceae	Crocus	Crocus speciosus subsp. hellenicus	CR	EN	CR	5.07622
Iridaceae	Crocus	Crocus tournefortii	VU	LC or NT	VU	3.5587
Iridaceae	Crocus	Crocus vaclavii	EN	CR	CR	4.86527
Iridaceae	Iris	Iris hellenica	EN	EN	EN	5.76518
Iridaceae	Iris	Iris unguicularis subsp. cretensis	VU	LC or NT	VU	5.07203
Isoetaceae	Isoetes	Isoetes heldreichii	CR	EN	CR	8.76851
Lamiaceae	Acinos	Acinos alpinus subsp. nomismophyllus	EN	EN	EN	3.98263
Lamiaceae	Acinos	Acinos nanus	EN	LC or NT	EN	3.98263
Lamiaceae	Calamintha	Calamintha cretica	CR	VU	CR	4.78998
Lamiaceae	Clinopodium	Clinopodium taygeteum	EN	CR	CR	4.78998
Lamiaceae	Lamium	Lamium garganicum subsp. pictum	CR	LC or NT	CR	5.47141
Lamiaceae	Marrubium	Marrubium velutinum subsp. cylleneum	EN	LC or NT	EN	4.03138
Lamiaceae	Marrubium	Marrubium velutinum subsp. velutinum	EN	LC or NT	EN	4.03138
Lamiaceae	Micromeria	Micromeria acropolitana	CR	CR	CR	4.20016
Lamiaceae	Micromeria	Micromeria browiczii	VU	EN	EN	3.67919
Lamiaceae	Micromeria	Micromeria carpatha	CR	EN	CR	4.20015
Lamiaceae	Micromeria	Micromeria hispida	CR	VU	CR	4.20015
Lamiaceae	Micromeria	Micromeria sphaciotica	EN	EN	EN	3.50702
Lamiaceae	Nepeta	Nepeta argolica subsp. argolica	EN	LC or NT	EN	3.79759
Lamiaceae	Nepeta	Nepeta argolica subsp. dirphya	CR	EN	CR	4.49073
Lamiaceae	Nepeta	Nepeta argolica subsp. malacotrichos	CR	LC or NT	CR	5.19828
Lamiaceae	Nepeta	Nepeta camphorata	CR	EN	CR	5.3338
Lamiaceae	Nepeta	Nepeta hystrix	LC or NT	CR	CR	4.93867
Lamiaceae	Nepeta	Nepeta melissifolia	VU	LC or NT	VU	3.98631
Lamiaceae	Nepeta	Nepeta orphanidea	CR	CR	CR	4.98337
Lamiaceae	Nepeta	Nepeta scordotis	LC or NT	LC or NT	LC or NT	3.04464
Lamiaceae	Nepeta	Nepeta sphaciotica	CR	CR	CR	4.60116
Lamiaceae	Origanum	Origanum calcaratum	LC or NT	LC or NT	LC or NT	1.95352
Lamiaceae	Origanum	Origanum dictamnus	EN	LC or NT	EN	3.3404
Lamiaceae	Origanum	Origanum lirium	CR	EN	CR	4.01526
Lamiaceae	Origanum	Origanum microphyllum	CR	LC or NT	CR	4.0078
Lamiaceae	Origanum	Origanum scabrum	CR	LC or NT	CR	4.02015
Lamiaceae	Origanum	Origanum symes	LC or NT	CR	CR	4.02093
Lamiaceae	Origanum	Origanum vetteri	CR	CR	CR	4.0078
Lamiaceae	Phlomis	Phlomis cretica	VU	LC or NT	VU	3.36747
Lamiaceae	Phlomis	Phlomis lanata	VU	LC or NT	VU	3.36726
Lamiaceae	Phlomis	Phlomis pichleri	VU	VU	VU	3.36726
Lamiaceae	Prunella	Prunella cretensis	EN	LC or NT	EN	4.96431
Lamiaceae	Salvia	Salvia eichleriana	CR	EN	CR	5.82285
Lamiaceae	Salvia	Salvia teddii	EN	VU	EN	5.1297
Lamiaceae	Satureja	Satureja athoa	CR	CR	CR	4.60801
Lamiaceae	Satureja	Satureja hellenica	EN	VU	EN	3.61973
Lamiaceae	Satureja	Satureja horvatii subsp. macrophylla	EN	LC or NT	EN	3.64689
Lamiaceae	Satureja	Satureja icarica	EN	EN	EN	3.61973
Lamiaceae	Satureja	Satureja montana subsp. macedonica	CR	VU	CR	4.32799
Lamiaceae	Satureja	Satureja parnassica subsp. parnassica	CR	LC or NT	CR	4.60839
Lamiaceae	Scutellaria	Scutellaria albida subsp. vacillans	EN	VU	EN	3.56002
Lamiaceae	Scutellaria	Scutellaria brevibracteata subsp. icarica	VU	VU	VU	2.8805
Lamiaceae	Scutellaria	Scutellaria goulimyi	EN	EN	EN	3.55884
Lamiaceae	Scutellaria	Scutellaria hirta	CR	LC or NT	CR	4.39225
Lamiaceae	Scutellaria	Scutellaria rupestris subsp. caroli henrici	LC or NT	VU	VU	3.01295
Lamiaceae	Scutellaria	Scutellaria rupestris subsp. cephalonica	CR	CR	CR	4.25252
Lamiaceae	Scutellaria	Scutellaria rupestris subsp. cytherea	LC or NT	EN	EN	3.55815
Lamiaceae	Scutellaria	Scutellaria rupestris subsp. olympica	EN	EN	EN	3.6991
Lamiaceae	Scutellaria	Scutellaria rupestris subsp. parnassica	EN	LC or NT	EN	3.7306
Lamiaceae	Scutellaria	Scutellaria rupestris subsp. rechingeri	CR	CR	CR	4.57589
Lamiaceae	Scutellaria	Scutellaria rupestris subsp. rupestris	CR	VU	CR	4.57589
Lamiaceae	Scutellaria	Scutellaria sieberi	VU	LC or NT	VU	2.86501
Lamiaceae	Scutellaria	Scutellaria sporadum	LC or NT	VU	VU	3.0531
Lamiaceae	Sideritis	Sideritis clandestina subsp. clandestina	CR	VU	CR	4.39723
Lamiaceae	Sideritis	Sideritis clandestina subsp. peloponnesiaca	CR	LC or NT	CR	4.39723
Lamiaceae	Sideritis	Sideritis euboea	EN	EN	EN	3.46226
Lamiaceae	Sideritis	Sideritis raeseri subsp. attica	LC or NT	EN	EN	3.46226
Lamiaceae	Stachys	Stachys candida	EN	LC or NT	EN	3.39561
Lamiaceae	Stachys	Stachys canescens	EN	LC or NT	EN	3.48487
Lamiaceae	Stachys	Stachys chrysantha	EN	LC or NT	EN	3.74664
Lamiaceae	Stachys	Stachys euboica	EN	CR	CR	5.03952
Lamiaceae	Stachys	Stachys goulimyi	CR	CR	CR	4.86744
Lamiaceae	Stachys	Stachys graeca	EN	LC or NT	EN	3.81976
Lamiaceae	Stachys	Stachys ionica	VU	LC or NT	VU	2.74796
Lamiaceae	Stachys	Stachys leucoglossa subsp. samothracica	LC or NT	CR	CR	4.10551
Lamiaceae	Stachys	Stachys macrotricha	LC or NT	CR	CR	4.35913
Lamiaceae	Stachys	Stachys mucronata	LC or NT	LC or NT	LC or NT	2.24528
Lamiaceae	Stachys	Stachys parolinii	EN	LC or NT	EN	4.34637
Lamiaceae	Stachys	Stachys recta subsp. olympica	CR	CR	CR	4.05991
Lamiaceae	Stachys	Stachys spinosa	LC or NT	LC or NT	LC or NT	3.51185
Lamiaceae	Stachys	Stachys spreitzenhoferi	LC or NT	VU	VU	2.70246
Lamiaceae	Stachys	Stachys spreitzenhoferi subsp. spreitzenhoferi	LC or NT	EN	EN	3.41236
Lamiaceae	Stachys	Stachys spreitzenhoferi subsp. virella	CR	CR	CR	4.26114
Lamiaceae	Stachys	Stachys spruneri	EN	LC or NT	EN	3.48126
Lamiaceae	Stachys	Stachys swainsonii subsp. argolica	LC or NT	LC or NT	LC or NT	2.18707
Lamiaceae	Stachys	Stachys swainsonii subsp. melangavica	VU	VU	VU	2.87484
Lamiaceae	Stachys	Stachys swainsonii subsp. scyronica	LC or NT	EN	EN	3.56812
Lamiaceae	Stachys	Stachys swainsonii subsp. swainsonii	EN	LC or NT	EN	3.37883
Lamiaceae	Stachys	Stachys tetragona	EN	LC or NT	EN	3.48126
Lamiaceae	Stachys	Stachys virgata	VU	VU	VU	2.67362
Lamiaceae	Teucrium	Teucrium alpestre	VU	LC or NT	VU	3.15706
Lamiaceae	Teucrium	Teucrium aroanium	EN	VU	EN	4.18169
Lamiaceae	Teucrium	Teucrium chamaedrys subsp. olympicum	CR	EN	CR	4.81821
Lamiaceae	Teucrium	Teucrium cuneifolium	EN	VU	EN	3.81017
Lamiaceae	Teucrium	Teucrium divaricatum subsp. athoum	EN	VU	EN	3.81445
Lamiaceae	Teucrium	Teucrium flavum subsp. gymnocalyx	EN	VU	EN	3.81017
Lamiaceae	Teucrium	Teucrium flavum subsp. hellenicum	VU	LC or NT	VU	3.62985
Lamiaceae	Teucrium	Teucrium francisci werneri	VU	VU	VU	3.48855
Lamiaceae	Teucrium	Teucrium gracile	LC or NT	LC or NT	LC or NT	2.46391
Lamiaceae	Teucrium	Teucrium halacsyanum	VU	LC or NT	VU	3.52128
Lamiaceae	Teucrium	Teucrium montanum subsp. helianthemoides	EN	LC or NT	EN	3.87726
Lamiaceae	Teucrium	Teucrium montbretii subsp. heliotropiifolium	LC or NT	LC or NT	LC or NT	2.82813
Lamiaceae	Thymbra	Thymbra calostachya	LC or NT	EN	EN	3.91486
Lamiaceae	Thymus	Thymus dolopicus	CR	EN	CR	4.47292
Lamiaceae	Thymus	Thymus hartvigii subsp. hartvigii	EN	EN	EN	4.18934
Lamiaceae	Thymus	Thymus hartvigii subsp. macrocalyx	CR	CR	CR	4.47292
Lamiaceae	Thymus	Thymus holosericeus	EN	VU	EN	3.94802
Lamiaceae	Thymus	Thymus laconicus	VU	VU	VU	3.36904
Lamiaceae	Thymus	Thymus leucospermus	CR	LC or NT	CR	4.88243
Lamiaceae	Thymus	Thymus plasonii	EN	EN	EN	4.20578
Lamiaceae	Thymus	Thymus samius	EN	CR	CR	4.64117
Lamiaceae	Thymus	Thymus teucrioides subsp. alpinus	CR	VU	CR	4.88255
Lamiaceae	Thymus	Thymus teucrioides subsp. candilicus	VU	LC or NT	VU	3.48087
Liliaceae	Fritillaria	Fritillaria conica	EN	EN	EN	4.34295
Liliaceae	Fritillaria	Fritillaria davisii	CR	EN	CR	4.97732
Liliaceae	Fritillaria	Fritillaria ehrhartii	VU	LC or NT	VU	3.73251
Liliaceae	Fritillaria	Fritillaria epirotica	CR	VU	CR	5.17627
Liliaceae	Fritillaria	Fritillaria euboeica	EN	VU	EN	4.67427
Liliaceae	Fritillaria	Fritillaria messanensis subsp. sphaciotica	EN	LC or NT	EN	4.8382
Liliaceae	Fritillaria	Fritillaria obliqua subsp. obliqua	EN	VU	EN	4.67427
Liliaceae	Fritillaria	Fritillaria obliqua subsp. tuntasia	LC or NT	VU	VU	3.60276
Liliaceae	Fritillaria	Fritillaria rhodia	VU	LC or NT	VU	3.59102
Liliaceae	Fritillaria	Fritillaria rhodocanakis subsp. argolica	LC or NT	VU	VU	4.0711
Liliaceae	Fritillaria	Fritillaria rhodocanakis subsp. rhodocanakis	LC or NT	CR	CR	5.45739
Liliaceae	Gagea	Gagea omalensis	CR	CR	CR	5.92159
Liliaceae	Gagea	Gagea pseudopeduncularis	EN	EN	EN	5.22845
Liliaceae	Tulipa	Tulipa bakeri	CR	EN	CR	5.25499
Liliaceae	Tulipa	Tulipa cretica	EN	LC or NT	EN	4.75712
Liliaceae	Tulipa	Tulipa doerfleri	CR	EN	CR	5.32917
Liliaceae	Tulipa	Tulipa goulimyi	VU	LC or NT	VU	3.94287
Liliaceae	Tulipa	Tulipa hageri	EN	EN	EN	4.56185
Liliaceae	Tulipa	Tulipa orphanidea	EN	LC or NT	EN	4.75712
Linaceae	Linum	Linum euboeum	CR	CR	CR	6.01659
Linaceae	Linum	Linum goulimyi	CR	CR	CR	6.17986
Linaceae	Linum	Linum gyaricum subsp. gyaricum	LC or NT	EN	EN	5.64423
Linaceae	Linum	Linum gyaricum subsp. icaricum	LC or NT	EN	EN	5.50161
Linaceae	Linum	Linum hellenicum	EN	EN	EN	5.32344
Linaceae	Linum	Linum leucanthum	EN	LC or NT	EN	5.73583
Linaceae	Linum	Linum phitosianum	LC or NT	EN	EN	5.48671
Onagraceae	Epilobium	Epilobium vernonicum	CR	VU	CR	7.49777
Orchidaceae	Anacamptis	Anacamptis boryi	VU	LC or NT	VU	4.00313
Orchidaceae	Anacamptis	Anacamptis papilionacea subsp. alibertis	VU	VU	VU	4.00313
Orchidaceae	Cephalanthera	Cephalanthera cucullata	CR	EN	CR	6.05422
Orchidaceae	Dactylorhiza	Dactylorhiza baumanniana subsp. smolikana	EN	EN	EN	4.75915
Orchidaceae	Dactylorhiza	Dactylorhiza macedonica	CR	LC or NT	CR	5.29083
Orchidaceae	Dactylorhiza	Dactylorhiza pythagorae	CR	CR	CR	5.29083
Orchidaceae	Epipactis	Epipactis cretica	EN	VU	EN	4.72453
Orchidaceae	Epipactis	Epipactis degenii	EN	VU	EN	4.89344
Orchidaceae	Epipactis	Epipactis halacsyi	EN	VU	EN	4.89101
Orchidaceae	Epipactis	Epipactis leptochila subsp. naousaensis	EN	LC or NT	EN	4.68274
Orchidaceae	Epipactis	Epipactis olympica	CR	CR	CR	5.37589
Orchidaceae	Epipactis	Epipactis pinovica	CR	EN	CR	5.41768
Orchidaceae	Limodorum	Limodorum trabutianum subsp. thracum	CR	CR	CR	6.05422
Orchidaceae	Ophrys	Ophrys argolica subsp. aegaea	EN	VU	EN	4.23594
Orchidaceae	Ophrys	Ophrys argolica subsp. argolica	VU	LC or NT	VU	3.49128
Orchidaceae	Ophrys	Ophrys cretica subsp. cretica	VU	LC or NT	VU	3.57203
Orchidaceae	Ophrys	Ophrys cretica subsp. karpathensis	VU	LC or NT	VU	3.45856
Orchidaceae	Ophrys	Ophrys fuciflora subsp. andria	VU	LC or NT	VU	4.33066
Orchidaceae	Ophrys	Ophrys scolopax subsp. rhodia	VU	LC or NT	VU	3.67974
Orchidaceae	Ophrys	Ophrys sphegodes subsp. aesculapii	VU	LC or NT	VU	3.45856
Orchidaceae	Ophrys	Ophrys sphegodes subsp. cretensis	VU	LC or NT	VU	3.58282
Orchidaceae	Ophrys	Ophrys sphegodes subsp. gortynia	VU	LC or NT	VU	3.57203
Orchidaceae	Orchis	Orchis sitiaca	VU	LC or NT	VU	4.20431
Orchidaceae	Orchis	Orchis spitzelii subsp. nitidifolia	CR	VU	CR	5.5906
Orchidaceae	Serapias	Serapias cordigera subsp. cretica	VU	LC or NT	VU	4.38454
Orobanchaceae	Melampyrum	Melampyrum ciliatum	EN	EN	EN	5.37348
Orobanchaceae	Odontites	Odontites linkii subsp. linkii	EN	VU	EN	5.10887
Orobanchaceae	Orobanche	Orobanche baumanniorum	CR	LC or NT	CR	6.36608
Orobanchaceae	Rhinanthus	Rhinanthus pubescens	CR	LC or NT	CR	6.0258
Paeoniaceae	Paeonia	Paeonia clusii subsp. clusii	EN	LC or NT	EN	5.38071
Paeoniaceae	Paeonia	Paeonia clusii subsp. rhodia	LC or NT	EN	EN	5.33888
Paeoniaceae	Paeonia	Paeonia mascula subsp. hellenica	CR	LC or NT	CR	6.07386
Paeoniaceae	Paeonia	Paeonia parnassica	EN	EN	EN	5.33888
Pinaceae	Abies	Abies cephalonica	EN	LC or NT	EN	7.86665
Plumbaginaceae	Acantholimon	Acantholimon aegaeum	EN	EN	EN	5.41125
Plumbaginaceae	Acantholimon	Acantholimon androsaceum	CR	VU	CR	6.1044
Plumbaginaceae	Armeria	Armeria icarica	EN	EN	EN	4.66775
Plumbaginaceae	Armeria	Armeria johnsenii	EN	EN	EN	4.66821
Plumbaginaceae	Armeria	Armeria sancta	EN	EN	EN	4.66775
Plumbaginaceae	Goniolimon	Goniolimon heldreichii	CR	LC or NT	CR	5.57498
Plumbaginaceae	Goniolimon	Goniolimon sartorii	VU	LC or NT	VU	4.18868
Plumbaginaceae	Limonium	Limonium aegaeum	VU	LC or NT	VU	2.35366
Plumbaginaceae	Limonium	Limonium albomarginatum	CR	CR	CR	3.75968
Plumbaginaceae	Limonium	Limonium ammophilon	VU	LC or NT	VU	2.61245
Plumbaginaceae	Limonium	Limonium amopicum	LC or NT	VU	VU	2.83758
Plumbaginaceae	Limonium	Limonium antipaxorum	LC or NT	EN	EN	3.05284
Plumbaginaceae	Limonium	Limonium aphroditae	LC or NT	CR	CR	3.74962
Plumbaginaceae	Limonium	Limonium archaeothirae	EN	CR	CR	3.74001
Plumbaginaceae	Limonium	Limonium arcuatum	LC or NT	EN	EN	3.20155
Plumbaginaceae	Limonium	Limonium astypaleanum	LC or NT	CR	CR	3.89434
Plumbaginaceae	Limonium	Limonium athinense	CR	CR	CR	3.75779
Plumbaginaceae	Limonium	Limonium atticum	CR	EN	CR	3.74673
Plumbaginaceae	Limonium	Limonium brevipetiolatum	VU	LC or NT	VU	2.54054
Plumbaginaceae	Limonium	Limonium calliopsium	LC or NT	EN	EN	3.06646
Plumbaginaceae	Limonium	Limonium carpathum	EN	EN	EN	3.05459
Plumbaginaceae	Limonium	Limonium cephalonicum	VU	EN	EN	3.04691
Plumbaginaceae	Limonium	Limonium chersonesum	EN	EN	EN	3.94526
Plumbaginaceae	Limonium	Limonium chrisianum	CR	CR	CR	3.7399
Plumbaginaceae	Limonium	Limonium compactum	VU	LC or NT	VU	2.35361
Plumbaginaceae	Limonium	Limonium contractum	CR	CR	CR	3.86205
Plumbaginaceae	Limonium	Limonium corinthiacum	VU	EN	EN	3.05353
Plumbaginaceae	Limonium	Limonium cornarianum	LC or NT	EN	EN	3.13575
Plumbaginaceae	Limonium	Limonium coronense	LC or NT	EN	EN	3.57304
Plumbaginaceae	Limonium	Limonium crateriforme	LC or NT	VU	VU	2.35379
Plumbaginaceae	Limonium	Limonium creticum	VU	EN	EN	3.52645
Plumbaginaceae	Limonium	Limonium cythereum	EN	EN	EN	4.23847
Plumbaginaceae	Limonium	Limonium damboldtianum	LC or NT	CR	CR	4.19957
Plumbaginaceae	Limonium	Limonium doerfleri	LC or NT	LC or NT	LC or NT	2.3456
Plumbaginaceae	Limonium	Limonium dolihiense	LC or NT	CR	CR	4.19927
Plumbaginaceae	Limonium	Limonium elaphonisicum	LC or NT	EN	EN	3.04675
Plumbaginaceae	Limonium	Limonium fragile	LC or NT	EN	EN	3.13587
Plumbaginaceae	Limonium	Limonium frederici	LC or NT	LC or NT	LC or NT	2.11979
Plumbaginaceae	Limonium	Limonium grabusae	LC or NT	CR	CR	6.12145
Plumbaginaceae	Limonium	Limonium graecum	LC or NT	LC or NT	LC or NT	1.6641
Plumbaginaceae	Limonium	Limonium helenae	EN	CR	CR	3.75862
Plumbaginaceae	Limonium	Limonium heraionense	LC or NT	CR	CR	3.87753
Plumbaginaceae	Limonium	Limonium hierapetrae	VU	VU	VU	2.36044
Plumbaginaceae	Limonium	Limonium hirsuticalyx	VU	EN	EN	3.05425
Plumbaginaceae	Limonium	Limonium ikaricum	LC or NT	CR	CR	4.6384
Plumbaginaceae	Limonium	Limonium isidorum	EN	EN	EN	3.50606
Plumbaginaceae	Limonium	Limonium ithacense	LC or NT	CR	CR	3.74679
Plumbaginaceae	Limonium	Limonium kardamylii	LC or NT	EN	EN	3.05284
Plumbaginaceae	Limonium	Limonium kirikosicum	EN	EN	EN	3.13575
Plumbaginaceae	Limonium	Limonium korakonisicum	LC or NT	CR	CR	4.22304
Plumbaginaceae	Limonium	Limonium meandrinum	EN	EN	EN	3.05364
Plumbaginaceae	Limonium	Limonium messeniacum	LC or NT	CR	CR	3.91441
Plumbaginaceae	Limonium	Limonium microcycladicum	LC or NT	CR	CR	5.28665
Plumbaginaceae	Limonium	Limonium minoicum	LC or NT	EN	EN	3.2012
Plumbaginaceae	Limonium	Limonium monolithicum	VU	VU	VU	3.54533
Plumbaginaceae	Limonium	Limonium ocymifolium	LC or NT	LC or NT	LC or NT	2.65791
Plumbaginaceae	Limonium	Limonium oligotrichum	EN	EN	EN	3.06653
Plumbaginaceae	Limonium	Limonium pagasaeum	LC or NT	CR	CR	4.22279
Plumbaginaceae	Limonium	Limonium palmare	LC or NT	LC or NT	LC or NT	1.7826
Plumbaginaceae	Limonium	Limonium parosicum	EN	EN	EN	3.06489
Plumbaginaceae	Limonium	Limonium phitosianum	VU	EN	EN	3.50642
Plumbaginaceae	Limonium	Limonium proliferum	VU	LC or NT	VU	2.35375
Plumbaginaceae	Limonium	Limonium pusillum	EN	CR	CR	3.74739
Plumbaginaceae	Limonium	Limonium pylium	EN	VU	EN	3.22127
Plumbaginaceae	Limonium	Limonium quinnii	LC or NT	CR	CR	3.74004
Plumbaginaceae	Limonium	Limonium recticaule	VU	EN	EN	4.10211
Plumbaginaceae	Limonium	Limonium roridum	LC or NT	LC or NT	LC or NT	2.14335
Plumbaginaceae	Limonium	Limonium samium	CR	EN	CR	4.21959
Plumbaginaceae	Limonium	Limonium saracinatum	VU	VU	VU	2.36144
Plumbaginaceae	Limonium	Limonium sartorianum	EN	EN	EN	3.50606
Plumbaginaceae	Limonium	Limonium schinousae	LC or NT	CR	CR	3.7399
Plumbaginaceae	Limonium	Limonium sieberi	LC or NT	LC or NT	LC or NT	2.18674
Plumbaginaceae	Limonium	Limonium sirinicum	LC or NT	CR	CR	3.74004
Plumbaginaceae	Limonium	Limonium sitiacum	LC or NT	LC or NT	LC or NT	2.1436
Plumbaginaceae	Limonium	Limonium sougiae	LC or NT	EN	EN	3.55904
Plumbaginaceae	Limonium	Limonium spreitzenhoferi	EN	EN	EN	3.13587
Plumbaginaceae	Limonium	Limonium stenotatum	LC or NT	LC or NT	LC or NT	1.66061
Plumbaginaceae	Limonium	Limonium taenari	EN	CR	CR	3.89575
Plumbaginaceae	Limonium	Limonium thirae	EN	CR	CR	4.25218
Plumbaginaceae	Limonium	Limonium vanandense	VU	EN	EN	3.2026
Plumbaginaceae	Limonium	Limonium vravronense	LC or NT	CR	CR	3.7399
Plumbaginaceae	Limonium	Limonium xerocamposicum	CR	CR	CR	3.74005
Plumbaginaceae	Limonium	Limonium xiliense	EN	EN	EN	3.06464
Plumbaginaceae	Limonium	Limonium zacynthium	LC or NT	EN	EN	3.04675
Poaceae	Achnatherum	Achnatherum fallacinum	EN	LC or NT	EN	4.58895
Poaceae	Aegilops	Aegilops biuncialis subsp. archipelagica	EN	VU	EN	4.5857
Poaceae	Brachypodium	Brachypodium sylvaticum subsp. creticum	CR	EN	CR	6.03096
Poaceae	Bromus	Bromus elidis	CR	CR	CR	5.64303
Poaceae	Dactylis	Dactylis glomerata subsp. rigida	CR	EN	CR	5.66499
Poaceae	Elytrigia	Elytrigia obtusiflora subsp. graeca	LC or NT	EN	EN	4.5857
Poaceae	Festuca	Festuca jeanpertii subsp. achaica	EN	LC or NT	EN	4.51966
Poaceae	Festuca	Festuca jeanpertii subsp. gracilis	CR	EN	CR	5.19809
Poaceae	Festuca	Festuca jeanpertii subsp. jeanpertii	EN	LC or NT	EN	4.50494
Poaceae	Festuca	Festuca olympica	CR	CR	CR	5.0609
Poaceae	Festuca	Festuca pseudosupina	EN	EN	EN	4.62052
Poaceae	Festuca	Festuca rubra subsp. thessalica	CR	VU	CR	5.21281
Poaceae	Festuca	Festuca stygia	EN	EN	EN	4.36776
Poaceae	Melica	Melica cretica subsp. greuteri	EN	VU	EN	4.97257
Poaceae	Melica	Melica rectiflora	EN	LC or NT	EN	4.97257
Poaceae	Phleum	Phleum exaratum subsp. aegaeum	VU	LC or NT	VU	3.9666
Poaceae	Poa	Poa cephalonica	VU	LC or NT	VU	3.90134
Poaceae	Poa	Poa glauca subsp. frearitis	CR	EN	CR	4.97537
Poaceae	Poa	Poa ophiolitica	CR	LC or NT	CR	4.95061
Poaceae	Poa	Poa trichopoda	CR	EN	CR	4.95061
Poaceae	Sesleria	Sesleria doerfleri	EN	VU	EN	4.47143
Poaceae	Sesleria	Sesleria taygetea	EN	VU	EN	4.38984
Poaceae	Sesleria	Sesleria vaginalis	CR	LC or NT	CR	5.08299
Poaceae	Stipa	Stipa isoldae	CR	CR	CR	5.63956
Poaceae	Stipa	Stipa lessingiana subsp. cyllenaea	EN	EN	EN	4.94641
Poaceae	Trisetum	Trisetum laconicum	CR	VU	CR	5.86275
Polygalaceae	Polygala	Polygala crista galli	EN	VU	EN	5.6954
Polygalaceae	Polygala	Polygala nicaeensis subsp. tomentella	EN	LC or NT	EN	5.53696
Polygalaceae	Polygala	Polygala rausiana	VU	EN	EN	5.85716
Polygalaceae	Polygala	Polygala sfikasiana	LC or NT	CR	CR	6.55031
Polygalaceae	Polygala	Polygala subuniflora	CR	CR	CR	6.2301
Polygonaceae	Polygonum	Polygonum icaricum	VU	VU	VU	4.80043
Polygonaceae	Polygonum	Polygonum idaeum	CR	EN	CR	6.18672
Polygonaceae	Polygonum	Polygonum papillosum	LC or NT	EN	EN	5.92679
Primulaceae	Cyclamen	Cyclamen confusum	EN	CR	CR	5.77831
Primulaceae	Cyclamen	Cyclamen creticum	VU	LC or NT	VU	4.21339
Primulaceae	Cyclamen	Cyclamen graecum subsp. anatolicum	LC or NT	EN	EN	4.92853
Primulaceae	Cyclamen	Cyclamen graecum subsp. candicum	LC or NT	CR	CR	5.59969
Primulaceae	Cyclamen	Cyclamen rhodium subsp. peloponnesiacum	EN	LC or NT	EN	5.13678
Primulaceae	Cyclamen	Cyclamen rhodium subsp. rhodium	VU	LC or NT	VU	4.23539
Primulaceae	Cyclamen	Cyclamen rhodium subsp. vividum	EN	LC or NT	EN	4.92125
Primulaceae	Lysimachia	Lysimachia serpyllifolia	EN	LC or NT	EN	5.83666
Primulaceae	Soldanella	Soldanella chrysosticta subsp. pelia	CR	CR	CR	6.66419
Ranunculaceae	Adonis	Adonis cyllenea	CR	EN	CR	6.59365
Ranunculaceae	Anemone	Anemone hortensis subsp. heldreichii	VU	LC or NT	VU	4.90182
Ranunculaceae	Clematis	Clematis elisabethae-carolae	EN	EN	EN	5.59497
Ranunculaceae	Consolida	Consolida arenaria	VU	VU	VU	4.52948
Ranunculaceae	Consolida	Consolida samia	CR	CR	CR	5.90109
Ranunculaceae	Consolida	Consolida tenuissima	EN	LC or NT	EN	5.08593
Ranunculaceae	Consolida	Consolida tuntasiana	VU	VU	VU	4.39279
Ranunculaceae	Delphinium	Delphinium hellenicum	LC or NT	LC or NT	LC or NT	4.02619
Ranunculaceae	Nigella	Nigella arvensis subsp. aristata	VU	LC or NT	VU	4.12861
Ranunculaceae	Nigella	Nigella arvensis subsp. brevifolia	VU	LC or NT	VU	4.12861
Ranunculaceae	Nigella	Nigella carpatha	VU	EN	EN	4.23714
Ranunculaceae	Nigella	Nigella degenii subsp. barbro	VU	VU	VU	3.54086
Ranunculaceae	Nigella	Nigella degenii subsp. degenii	VU	LC or NT	VU	4.1275
Ranunculaceae	Nigella	Nigella degenii subsp. jenny	EN	EN	EN	4.29184
Ranunculaceae	Nigella	Nigella degenii subsp. minor	LC or NT	CR	CR	4.98499
Ranunculaceae	Nigella	Nigella doerfleri	LC or NT	LC or NT	LC or NT	2.85814
Ranunculaceae	Nigella	Nigella icarica	EN	EN	EN	4.24424
Ranunculaceae	Nigella	Nigella stricta	LC or NT	VU	VU	3.54086
Ranunculaceae	Ranunculus	Ranunculus cacuminis	CR	CR	CR	5.72524
Ranunculaceae	Ranunculus	Ranunculus cupreus	VU	LC or NT	VU	4.0748
Ranunculaceae	Ranunculus	Ranunculus millii	EN	LC or NT	EN	4.76795
Ranunculaceae	Ranunculus	Ranunculus pindicola	CR	EN	CR	5.36665
Ranunculaceae	Ranunculus	Ranunculus radinotrichus	CR	CR	CR	5.70429
Ranunculaceae	Ranunculus	Ranunculus subhomophyllus	CR	LC or NT	CR	5.36665
Ranunculaceae	Ranunculus	Ranunculus thasius	EN	LC or NT	EN	4.80959
Ranunculaceae	Ranunculus	Ranunculus veronicae	LC or NT	EN	EN	4.80959
Rhamnaceae	Rhamnus	Rhamnus sibthorpiana	CR	LC or NT	CR	7.3211
Rosaceae	Alchemilla	Alchemilla aroanica	CR	CR	CR	7.04229
Rosaceae	Amelanchier	Amelanchier parviflora subsp. chelmea	CR	LC or NT	CR	6.49821
Rosaceae	Cotoneaster	Cotoneaster creticus	CR	VU	CR	6.49491
Rosaceae	Crataegus	Crataegus pycnoloba	CR	LC or NT	CR	6.49491
Rosaceae	Drymocallis	Drymocallis halacsyana	EN	EN	EN	5.23306
Rosaceae	Drymocallis	Drymocallis longisepala subsp. epirotica	CR	EN	CR	5.92621
Rosaceae	Drymocallis	Drymocallis longisepala subsp. longisepala	CR	EN	CR	5.92569
Rosaceae	Potentilla	Potentilla arcadiensis	EN	EN	EN	6.38044
Rosaceae	Potentilla	Potentilla deorum	CR	EN	CR	7.07359
Rosaceae	Potentilla	Potentilla kionaea	CR	CR	CR	7.11655
Rosaceae	Sanguisorba	Sanguisorba cretica	CR	VU	CR	7.22056
Rubiaceae	Asperula	Asperula abbreviata	LC or NT	EN	EN	3.26466
Rubiaceae	Asperula	Asperula arcadiensis	CR	LC or NT	CR	4.79516
Rubiaceae	Asperula	Asperula aristata subsp. thessala	EN	LC or NT	EN	3.16244
Rubiaceae	Asperula	Asperula baenitzii	LC or NT	EN	EN	3.19769
Rubiaceae	Asperula	Asperula boissieri	CR	LC or NT	CR	3.95714
Rubiaceae	Asperula	Asperula boryana	EN	LC or NT	EN	3.2066
Rubiaceae	Asperula	Asperula brachyphylla	CR	CR	CR	4.34519
Rubiaceae	Asperula	Asperula crassula	LC or NT	EN	EN	3.18402
Rubiaceae	Asperula	Asperula elonea	EN	VU	EN	3.19769
Rubiaceae	Asperula	Asperula idaea	CR	LC or NT	CR	3.89614
Rubiaceae	Asperula	Asperula lilaciflora subsp. coa	VU	EN	EN	3.23249
Rubiaceae	Asperula	Asperula lilaciflora subsp. runemarkii	LC or NT	EN	EN	3.16941
Rubiaceae	Asperula	Asperula lutea subsp. euboea	CR	EN	CR	3.86144
Rubiaceae	Asperula	Asperula lutea subsp. griseola	LC or NT	CR	CR	3.89614
Rubiaceae	Asperula	Asperula lutea subsp. lutea	CR	VU	CR	3.85501
Rubiaceae	Asperula	Asperula lutea subsp. mungieri	CR	VU	CR	3.85501
Rubiaceae	Asperula	Asperula lutea subsp. rigidula	EN	LC or NT	EN	3.17114
Rubiaceae	Asperula	Asperula malevonensis	CR	CR	CR	3.92563
Rubiaceae	Asperula	Asperula muscosa	CR	EN	CR	4.37503
Rubiaceae	Asperula	Asperula naufraga	LC or NT	EN	EN	3.18402
Rubiaceae	Asperula	Asperula nitida subsp. mytilinica	EN	EN	EN	3.1664
Rubiaceae	Asperula	Asperula oetaea	EN	LC or NT	EN	3.18666
Rubiaceae	Asperula	Asperula ophiolitica	EN	EN	EN	3.1664
Rubiaceae	Asperula	Asperula pinifolia	EN	LC or NT	EN	3.16941
Rubiaceae	Asperula	Asperula pubescens	EN	LC or NT	EN	3.82666
Rubiaceae	Asperula	Asperula pulvinaris	VU	VU	VU	2.47799
Rubiaceae	Asperula	Asperula rigida	VU	LC or NT	VU	2.48491
Rubiaceae	Asperula	Asperula samia	EN	EN	EN	3.82666
Rubiaceae	Asperula	Asperula saxicola	VU	EN	EN	3.17941
Rubiaceae	Asperula	Asperula suffruticosa	CR	CR	CR	3.9987
Rubiaceae	Asperula	Asperula taygetea	EN	LC or NT	EN	3.65204
Rubiaceae	Cruciata	Cruciata taurica subsp. euboea	CR	EN	CR	4.55148
Rubiaceae	Cruciata	Cruciata taurica subsp. occidentalis	VU	EN	EN	3.85833
Rubiaceae	Galium	Galium advenum	LC or NT	LC or NT	LC or NT	1.96018
Rubiaceae	Galium	Galium amorginum	LC or NT	LC or NT	LC or NT	2.37265
Rubiaceae	Galium	Galium capitatum	VU	LC or NT	VU	2.52568
Rubiaceae	Galium	Galium circae	VU	LC or NT	VU	2.56964
Rubiaceae	Galium	Galium citraceum	EN	LC or NT	EN	3.31325
Rubiaceae	Galium	Galium conforme	EN	VU	EN	3.22993
Rubiaceae	Galium	Galium cyllenium	CR	EN	CR	4.38906
Rubiaceae	Galium	Galium decorum	CR	CR	CR	4.21489
Rubiaceae	Galium	Galium exaltatum	EN	LC or NT	EN	3.57732
Rubiaceae	Galium	Galium extensum	EN	LC or NT	EN	3.27921
Rubiaceae	Galium	Galium graecum subsp. pseudocanum	VU	LC or NT	VU	3.08076
Rubiaceae	Galium	Galium incanum subsp. creticum	CR	EN	CR	3.95594
Rubiaceae	Galium	Galium incrassatum	VU	LC or NT	VU	2.8286
Rubiaceae	Galium	Galium incurvum	CR	VU	CR	3.92307
Rubiaceae	Galium	Galium ionicum	VU	LC or NT	VU	2.61638
Rubiaceae	Galium	Galium malickyi	LC or NT	CR	CR	4.00549
Rubiaceae	Galium	Galium melanantherum	EN	LC or NT	EN	3.8356
Rubiaceae	Galium	Galium monachinii	CR	LC or NT	CR	3.94746
Rubiaceae	Galium	Galium monasterium	CR	EN	CR	3.93914
Rubiaceae	Galium	Galium ophioliticum	CR	EN	CR	4.43053
Rubiaceae	Galium	Galium oreophilum	EN	LC or NT	EN	3.57732
Rubiaceae	Galium	Galium pastorale	CR	CR	CR	3.91197
Rubiaceae	Galium	Galium peloponnesiacum	EN	LC or NT	EN	3.31234
Rubiaceae	Galium	Galium reiseri	VU	VU	VU	2.58606
Rubiaceae	Galium	Galium sacrorum	CR	VU	CR	4.41827
Rubiaceae	Galium	Galium samium	EN	VU	EN	3.34784
Rubiaceae	Galium	Galium samothracicum	EN	LC or NT	EN	3.24599
Rubiaceae	Galium	Galium taygeteum	EN	LC or NT	EN	3.69591
Rubiaceae	Galium	Galium thymifolium	CR	LC or NT	CR	4.11174
Rutaceae	Ruta	Ruta chalepensis subsp. fumariifolia	LC or NT	LC or NT	LC or NT	5.22654
Santalaceae	Thesium	Thesium vlachorum	CR	CR	CR	7.16234
Santalaceae	Viscum	Viscum album subsp. creticum	EN	EN	EN	6.46919
Saxifragaceae	Saxifraga	Saxifraga sibthorpii	CR	LC or NT	CR	7.44427
Scrophulariaceae	Scrophularia	Scrophularia spinulescens	LC or NT	CR	CR	5.84125
Scrophulariaceae	Verbascum	Verbascum acaule	CR	EN	CR	4.39123
Scrophulariaceae	Verbascum	Verbascum adeliae	VU	VU	VU	2.92013
Scrophulariaceae	Verbascum	Verbascum aphentulium	CR	VU	CR	4.15395
Scrophulariaceae	Verbascum	Verbascum arcturus	VU	LC or NT	VU	2.82259
Scrophulariaceae	Verbascum	Verbascum boissieri	EN	LC or NT	EN	3.458
Scrophulariaceae	Verbascum	Verbascum botuliforme	EN	VU	EN	3.51573
Scrophulariaceae	Verbascum	Verbascum corinthiacum	VU	EN	EN	3.96445
Scrophulariaceae	Verbascum	Verbascum cylindrocarpum	LC or NT	VU	VU	2.92013
Scrophulariaceae	Verbascum	Verbascum cylleneum	CR	EN	CR	4.38996
Scrophulariaceae	Verbascum	Verbascum daenzeri	EN	LC or NT	EN	3.51501
Scrophulariaceae	Verbascum	Verbascum delphicum subsp. cervi	CR	CR	CR	4.15115
Scrophulariaceae	Verbascum	Verbascum delphicum subsp. delphicum	CR	EN	CR	4.22332
Scrophulariaceae	Verbascum	Verbascum dimoniei	EN	VU	EN	3.43864
Scrophulariaceae	Verbascum	Verbascum dingleri	EN	EN	EN	3.73417
Scrophulariaceae	Verbascum	Verbascum epixanthinum	CR	LC or NT	CR	4.28156
Scrophulariaceae	Verbascum	Verbascum euboicum	VU	EN	EN	3.62208
Scrophulariaceae	Verbascum	Verbascum foetidum	CR	CR	CR	4.13229
Scrophulariaceae	Verbascum	Verbascum halacsyanum	EN	EN	EN	3.50146
Scrophulariaceae	Verbascum	Verbascum hypoleucum	CR	CR	CR	4.39123
Scrophulariaceae	Verbascum	Verbascum ikaricum	VU	LC or NT	VU	2.8092
Scrophulariaceae	Verbascum	Verbascum limnense	EN	EN	EN	3.53285
Scrophulariaceae	Verbascum	Verbascum orphanideum	CR	CR	CR	4.60042
Scrophulariaceae	Verbascum	Verbascum pangaeum	CR	EN	CR	4.19461
Scrophulariaceae	Verbascum	Verbascum pentelicum	LC or NT	CR	CR	4.32161
Scrophulariaceae	Verbascum	Verbascum peraffine	CR	EN	CR	4.59507
Scrophulariaceae	Verbascum	Verbascum reiseri	CR	VU	CR	4.22599
Scrophulariaceae	Verbascum	Verbascum speciosum subsp. megaphlomos	CR	LC or NT	CR	4.13178
Scrophulariaceae	Verbascum	Verbascum spinosum	EN	LC or NT	EN	3.69682
Tamaricaceae	Tamarix	Tamarix minoa	LC or NT	CR	CR	7.32289
Ulmaceae	Zelkova	Zelkova abelicea	CR	LC or NT	CR	7.3211
Valerianaceae	Centranthus	Centranthus sieberi	CR	CR	CR	5.85484
Valerianaceae	Valeriana	Valeriana asarifolia	VU	LC or NT	VU	4.4704
Valerianaceae	Valeriana	Valeriana crinii subsp. crinii	CR	EN	CR	5.82515
Valerianaceae	Valeriana	Valeriana olenaea	CR	VU	CR	5.82515
Veronicaceae	Chaenorhinum	Chaenorhinum idaeum	CR	EN	CR	6.16913
Veronicaceae	Cymbalaria	Cymbalaria acutiloba subsp. paradoxa	LC or NT	CR	CR	5.13216
Veronicaceae	Cymbalaria	Cymbalaria microcalyx subsp. heterosepala	LC or NT	EN	EN	4.4572
Veronicaceae	Cymbalaria	Cymbalaria microcalyx subsp. microcalyx	EN	LC or NT	EN	4.54553
Veronicaceae	Cymbalaria	Cymbalaria minor subsp. dodekanesi	VU	LC or NT	VU	3.74586
Veronicaceae	Cymbalaria	Cymbalaria spetae	EN	EN	EN	4.54553
Veronicaceae	Veronica	Veronica chamaedrys subsp. chamaedryoides	EN	LC or NT	EN	5.01631
Veronicaceae	Veronica	Veronica contandriopouli	CR	CR	CR	5.89561
Veronicaceae	Veronica	Veronica erinoides	CR	VU	CR	5.49977
Veronicaceae	Veronica	Veronica glauca subsp. glauca	EN	LC or NT	EN	5.01631
Veronicaceae	Veronica	Veronica glauca subsp. kavusica	CR	VU	CR	5.72795
Veronicaceae	Veronica	Veronica glauca subsp. peloponnesiaca	EN	LC or NT	EN	5.23277
Veronicaceae	Veronica	Veronica oetaea	EN	CR	CR	5.36492
Veronicaceae	Veronica	Veronica sartoriana	CR	LC or NT	CR	5.49977
Veronicaceae	Veronica	Veronica thymifolia	CR	LC or NT	CR	5.36492
Violaceae	Viola	Viola alba subsp. cretica	CR	LC or NT	CR	4.86443
Violaceae	Viola	Viola athois	CR	EN	CR	5.14295
Violaceae	Viola	Viola cephalonica	CR	CR	CR	4.93758
Violaceae	Viola	Viola chelmea	CR	LC or NT	CR	5.09423
Violaceae	Viola	Viola dirphya	CR	EN	CR	5.20521
Violaceae	Viola	Viola doerfleri	CR	EN	CR	5.06463
Violaceae	Viola	Viola euboea	EN	EN	EN	4.29307
Violaceae	Viola	Viola eximia subsp. tringiana	CR	CR	CR	5.06463
Violaceae	Viola	Viola fragrans	CR	VU	CR	5.01275
Violaceae	Viola	Viola ganiatsasii	CR	VU	CR	4.98622
Violaceae	Viola	Viola graeca	EN	LC or NT	EN	4.42264
Violaceae	Viola	Viola mercurii	CR	LC or NT	CR	5.14295
Violaceae	Viola	Viola oligyrtia	VU	EN	EN	4.31351
Violaceae	Viola	Viola parnonia	CR	CR	CR	5.41844
Violaceae	Viola	Viola phitosiana	EN	LC or NT	EN	4.37194
Violaceae	Viola	Viola poetica	CR	EN	CR	4.93758
Violaceae	Viola	Viola pseudograeca	EN	EN	EN	4.64448
Violaceae	Viola	Viola rausii	CR	EN	CR	4.9804
Violaceae	Viola	Viola samothracica	LC or NT	CR	CR	5.3484
Violaceae	Viola	Viola sfikasiana	CR	EN	CR	5.00666
Violaceae	Viola	Viola striis notata	CR	CR	CR	4.86443
Violaceae	Viola	Viola voliotisii	CR	CR	CR	5.34472
Violaceae	Viola	Viola vourinensis	CR	EN	CR	4.9804
