# Supplementary material for: Extinction Risk Assessment of the Greek Endemic Flora
Source: Biology (Basel). 2021 Mar 4;10(3):195. doi: 10.3390/biology10030195 (PMC7999807; doi:10.3390/biology10030195)
Supplement: Supplementary file 1 [file biology-10-00195-s001.zip › Table S4.xlsx]

## Sheet: Legend
Table S4. The Greek endemic plant taxa characterised as Critically Endangered based on the IUCN Criterion A or B. ERA: Extinction risk based on the IUCN Criterion A. ERB: Extinction risk based on the IUCN Criterion B. AOO: Area of Occupancy. EOO: Extent of Occurrence. AOO_full: Area of Occupancy estimated from all occurrences. AOO_red: Area of Occupancy estimated only from occurrences situated ou…

## Sheet: Table S4
Family	Genus	Taxon	AOO_full	AOO_red	AOO_decline	ERA	EOO	AOO	Locations	ERB
Aceraceae	Acer	Acer hyrcanum subsp. reginae-amaliae	92	80	86.9565	CR	23634	92	16	LC or NT
Alliaceae	Allium	Allium achaium	148	132	89.1892	CR	14032	144	22	LC or NT
Alliaceae	Allium	Allium aegilicum	8	8	100	CR	4	4	1	CR
Alliaceae	Allium	Allium aeginiense	4	4	100	CR	4	4	1	CR
Alliaceae	Allium	Allium apergii	4	4	100	CR	4	4	1	CR
Alliaceae	Allium	Allium apolloniensis	12	0	0	LC or NT	8	8	1	CR
Alliaceae	Allium	Allium brussalisii	4	4	100	CR	4	4	1	CR
Alliaceae	Allium	Allium calamarophilon	4	4	100	CR	4	4	1	CR
Alliaceae	Allium	Allium circinnatum subsp. peloponnesiacum	28	24	85.7143	CR	4058	28	6	VU
Alliaceae	Allium	Allium dirphianum	12	12	100	CR	12	12	1	CR
Alliaceae	Allium	Allium heldreichii	136	112	82.3529	CR	18439	132	19	LC or NT
Alliaceae	Allium	Allium iatrouinum	4	4	100	CR	4	4	1	CR
Alliaceae	Allium	Allium karistanum	4	4	100	CR	4	4	1	CR
Alliaceae	Allium	Allium maniaticum	8	8	100	CR	4	4	2	EN
Alliaceae	Allium	Allium occultum	4	4	100	CR	4	4	1	CR
Alliaceae	Allium	Allium optimae	8	8	100	CR	4	4	1	CR
Alliaceae	Allium	Allium orestis	20	16	80	CR	3301	24	5	EN
Alliaceae	Allium	Allium parnassicum	32	32	100	CR	234	32	2	EN
Alliaceae	Allium	Allium platakisii	4	0	0	LC or NT	4	4	1	CR
Alliaceae	Allium	Allium pycnotrichum	8	8	100	CR	8	8	2	EN
Alliaceae	Allium	Allium rausii	8	8	100	CR	4	4	2	EN
Alliaceae	Allium	Allium ritsii	4	4	100	CR	4	4	1	CR
Alliaceae	Allium	Allium runemarkii	4	0	0	LC or NT	4	4	1	CR
Alliaceae	Allium	Allium samothracicum	12	8	66.6667	EN	12	12	1	CR
Alliaceae	Allium	Allium symiacum	4	4	100	CR	4	4	1	CR
Apiaceae	Bubon	Bubon arachnoideum	64	52	81.25	CR	2970	64	9	VU
Apiaceae	Bunium	Bunium tenerum	24	24	100	CR	296	24	4	EN
Apiaceae	Bupleurum	Bupleurum capillare	20	16	80	CR	44	24	3	EN
Apiaceae	Bupleurum	Bupleurum gaudianum	20	0	0	LC or NT	24	24	1	CR
Apiaceae	Bupleurum	Bupleurum kakiskalae	12	12	100	CR	12	12	2	EN
Apiaceae	Carum	Carum appuanum subsp. palmatum	60	60	100	CR	41628	60	9	VU
Apiaceae	Chaerophyllum	Chaerophyllum creticum	24	20	83.3333	CR	316	28	5	EN
Apiaceae	Dichoropetalum	Dichoropetalum achaicum	28	24	85.7143	CR	554	32	5	EN
Apiaceae	Dichoropetalum	Dichoropetalum stridii	36	36	100	CR	315	40	6	VU
Apiaceae	Eryngium	Eryngium ternatum	40	32	80	CR	1217	40	7	VU
Apiaceae	Ferulago	Ferulago sartorii	12	0	0	LC or NT	12	12	1	CR
Apiaceae	Geocaryum	Geocaryum bornmuelleri	4	4	100	CR	4	4	1	CR
Apiaceae	Geocaryum	Geocaryum creticum	36	36	100	CR	479	40	3	EN
Apiaceae	Geocaryum	Geocaryum divaricatum	4	4	100	CR	4	4	1	CR
Apiaceae	Geocaryum	Geocaryum euboicum	12	12	100	CR	28	12	2	EN
Apiaceae	Geocaryum	Geocaryum peloponesiacum	108	100	92.5926	CR	15858	104	15	LC or NT
Apiaceae	Geocaryum	Geocaryum pumilum	16	16	100	CR	16	16	1	CR
Apiaceae	Hellenocarum	Hellenocarum depressum	8	8	100	CR	4	4	1	CR
Apiaceae	Horstrissea	Horstrissea dolinicola	4	4	100	CR	4	4	1	CR
Apiaceae	Laserpitium	Laserpitium pseudomeum	132	124	93.9394	CR	3202	128	13	LC or NT
Apiaceae	Laserpitium	Laserpitium siler subsp. laeve	72	64	88.8889	CR	32282	68	14	LC or NT
Apiaceae	Ligusticum	Ligusticum olympicum	8	8	100	CR	8	8	1	CR
Apiaceae	Ligusticum	Ligusticum rhizomaticum	4	4	100	CR	4	4	1	CR
Apiaceae	Peucedanum	Peucedanum gabrielae	8	8	100	CR	106	8	2	EN
Apiaceae	Peucedanum	Peucedanum vourinense	24	20	83.3333	CR	24	24	2	EN
Apiaceae	Pimpinella	Pimpinella tragium subsp. depressa	184	184	100	CR	7561	192	11	LC or NT
Apiaceae	Seseli	Seseli aroanicum	40	36	90	CR	306	40	6	VU
Apiaceae	Seseli	Seseli parnassicum	56	48	85.7143	CR	7384	56	9	VU
Apiaceae	Thamnosciadium	Thamnosciadium junceum	84	84	100	CR	4503	92	10	VU
Apiaceae	Trinia	Trinia frigida	148	120	81.0811	CR	18175	148	24	LC or NT
Araceae	Arum	Arum idaeum	152	144	94.7368	CR	2411	152	14	LC or NT
Araceae	Biarum	Biarum fraasianum	8	8	100	CR	8	8	2	EN
Aspleniaceae	Asplenium	Asplenium creticum	32	32	100	CR	869	32	3	EN
Asteraceae	Achillea	Achillea absinthoides	28	24	85.7143	CR	239	28	5	EN
Asteraceae	Achillea	Achillea ambrosiaca	24	24	100	CR	20	20	1	CR
Asteraceae	Achillea	Achillea barbeyana	8	8	100	CR	8	8	1	CR
Asteraceae	Achillea	Achillea occulta	8	8	100	CR	4	4	1	CR
Asteraceae	Achillea	Achillea pindicola subsp. integrifolia	88	80	90.9091	CR	1047	88	10	VU
Asteraceae	Achillea	Achillea taygetea	44	44	100	CR	460	48	5	EN
Asteraceae	Achillea	Achillea umbellata	260	236	90.7692	CR	22445	268	32	LC or NT
Asteraceae	Anthemis	Anthemis abrotanifolia	96	96	100	CR	1141	92	9	VU
Asteraceae	Anthemis	Anthemis laconica	36	36	100	CR	1271	36	4	EN
Asteraceae	Anthemis	Anthemis rigida subsp. ammanthiformis	8	8	100	CR	8	8	1	CR
Asteraceae	Anthemis	Anthemis samariensis	8	8	100	CR	8	8	2	EN
Asteraceae	Anthemis	Anthemis sibthorpii	8	8	100	CR	4	4	1	CR
Asteraceae	Anthemis	Anthemis spruneri	80	76	95	CR	12472	80	10	VU
Asteraceae	Centaurea	Centaurea affinis subsp. laconiae	128	104	81.25	CR	18026	124	19	LC or NT
Asteraceae	Centaurea	Centaurea alba subsp. albanica	28	24	85.7143	CR	939	28	4	EN
Asteraceae	Centaurea	Centaurea amplifolia	8	8	100	CR	4	4	1	CR
Asteraceae	Centaurea	Centaurea athoa subsp. chelmea	4	4	100	CR	4	4	1	CR
Asteraceae	Centaurea	Centaurea athoa subsp. parnonia	12	12	100	CR	12	12	2	EN
Asteraceae	Centaurea	Centaurea baldaccii	8	8	100	CR	4	4	1	CR
Asteraceae	Centaurea	Centaurea carystea	4	4	100	CR	4	4	1	CR
Asteraceae	Centaurea	Centaurea chalcidicaea	8	8	100	CR	8	8	1	CR
Asteraceae	Centaurea	Centaurea chrysocephala	28	24	85.7143	CR	990	28	6	VU
Asteraceae	Centaurea	Centaurea devasiana	4	4	100	CR	4	4	1	CR
Asteraceae	Centaurea	Centaurea euboica	8	8	100	CR	8	8	1	CR
Asteraceae	Centaurea	Centaurea greuteri	20	16	80	CR	163	20	4	EN
Asteraceae	Centaurea	Centaurea grisebachii subsp. occidentalis	136	116	85.2941	CR	21017	132	17	LC or NT
Asteraceae	Centaurea	Centaurea grisebachii subsp. transiens	28	24	85.7143	CR	75	28	3	EN
Asteraceae	Centaurea	Centaurea heldreichii	12	12	100	CR	23	12	2	EN
Asteraceae	Centaurea	Centaurea huljakii	8	8	100	CR	355	8	1	EN
Asteraceae	Centaurea	Centaurea hymettia	4	4	100	CR	4	4	1	CR
Asteraceae	Centaurea	Centaurea incompleta	8	8	100	CR	387	12	1	CR
Asteraceae	Centaurea	Centaurea johnseniana	8	8	100	CR	4	4	2	EN
Asteraceae	Centaurea	Centaurea kalambakensis	8	8	100	CR	4	4	1	CR
Asteraceae	Centaurea	Centaurea lacerata	80	72	90	CR	3272	76	10	VU
Asteraceae	Centaurea	Centaurea lancifolia	12	12	100	CR	145	12	2	EN
Asteraceae	Centaurea	Centaurea laureotica	8	8	100	CR	4	4	1	CR
Asteraceae	Centaurea	Centaurea leonidia	8	8	100	CR	4	4	1	CR
Asteraceae	Centaurea	Centaurea litochorea	24	20	83.3333	CR	108	24	4	EN
Asteraceae	Centaurea	Centaurea messenicolasiana	4	0	0	LC or NT	4	4	1	CR
Asteraceae	Centaurea	Centaurea musarum	8	8	100	CR	4	4	1	CR
Asteraceae	Centaurea	Centaurea pangaea	12	12	100	CR	16	16	2	EN
Asteraceae	Centaurea	Centaurea peucedanifolia	20	16	80	CR	37	20	2	EN
Asteraceae	Centaurea	Centaurea poculatoris	12	8	66.6667	EN	12	12	1	CR
Asteraceae	Centaurea	Centaurea promota	44	40	90.9091	CR	2749	52	7	VU
Asteraceae	Centaurea	Centaurea ptarmicifolia	20	20	100	CR	38	24	2	EN
Asteraceae	Centaurea	Centaurea samothracica	8	0	0	LC or NT	4	4	1	CR
Asteraceae	Centaurea	Centaurea soskae	44	36	81.8182	CR	668	40	5	EN
Asteraceae	Centaurea	Centaurea thessala	8	8	100	CR	4	4	1	CR
Asteraceae	Centaurea	Centaurea thessala subsp. drakiensis	20	20	100	CR	1239	20	4	EN
Asteraceae	Centaurea	Centaurea vermia	8	8	100	CR	4	4	1	CR
Asteraceae	Centaurea	Centaurea wettsteinii	4	4	100	CR	4	4	1	CR
Asteraceae	Centaurea	Centaurea xylobasis	8	8	100	CR	4	4	1	CR
Asteraceae	Cirsium	Cirsium epiroticum	8	8	100	CR	4	4	2	EN
Asteraceae	Cirsium	Cirsium heldreichii	116	100	86.2069	CR	38108	116	22	LC or NT
Asteraceae	Cirsium	Cirsium morinifolium	244	244	100	CR	1899	232	13	LC or NT
Asteraceae	Cirsium	Cirsium zarkosii	4	4	100	CR	4	4	1	CR
Asteraceae	Crepis	Crepis arcuata	8	8	100	CR	8	8	1	CR
Asteraceae	Crepis	Crepis athoa	8	8	100	CR	8	8	1	CR
Asteraceae	Crepis	Crepis auriculifolia	108	96	88.8889	CR	1971	116	16	LC or NT
Asteraceae	Crepis	Crepis baldaccii	32	32	100	CR	51	28	3	EN
Asteraceae	Crepis	Crepis fraasii subsp. mungieri	144	116	80.5556	CR	13020	148	17	LC or NT
Asteraceae	Crepis	Crepis guioliana	76	76	100	CR	461	76	7	VU
Asteraceae	Crepis	Crepis heldreichiana	56	52	92.8571	CR	489	48	4	EN
Asteraceae	Crepis	Crepis incana	132	116	87.8788	CR	30038	132	21	LC or NT
Asteraceae	Crepis	Crepis merxmuelleri	16	16	100	CR	41	16	2	EN
Asteraceae	Crepis	Crepis sibthorpiana	88	88	100	CR	732	88	6	VU
Asteraceae	Echinops	Echinops ritro subsp. sartorianus	24	20	83.3333	CR	4805	24	5	EN
Asteraceae	Filago	Filago perpusilla	12	12	100	CR	214	16	2	EN
Asteraceae	Gnaphalium	Gnaphalium roeseri subsp. roeseri	16	16	100	CR	3894	16	4	EN
Asteraceae	Helichrysum	Helichrysum doerfleri	16	16	100	CR	20	20	1	CR
Asteraceae	Helichrysum	Helichrysum heldreichii	24	24	100	CR	29	24	2	EN
Asteraceae	Helichrysum	Helichrysum sibthorpii	8	8	100	CR	4	4	1	CR
Asteraceae	Hieracium	Hieracium arpadianum subsp. plessidicum	4	4	100	CR	4	4	1	CR
Asteraceae	Hieracium	Hieracium bohatschianum subsp. onosmoidiforme	8	8	100	CR	4	4	1	CR
Asteraceae	Hieracium	Hieracium bosniacum subsp. pannosifolium	4	0	0	LC or NT	4	4	1	CR
Asteraceae	Hieracium	Hieracium chalasinense	4	4	100	CR	4	4	1	CR
Asteraceae	Hieracium	Hieracium chalcidicum subsp. macropannosum	4	4	100	CR	4	4	1	CR
Asteraceae	Hieracium	Hieracium coloriscapum subsp. leucosericophyllum	4	4	100	CR	4	4	1	CR
Asteraceae	Hieracium	Hieracium dasycraspedum	8	8	100	CR	4	4	1	CR
Asteraceae	Hieracium	Hieracium eriobasis subsp. eriobasis	20	20	100	CR	1192	20	4	EN
Asteraceae	Hieracium	Hieracium gaudryi subsp. gaudryi	12	12	100	CR	12116	12	3	EN
Asteraceae	Hieracium	Hieracium gaudryi subsp. sibthorpianum	8	8	100	CR	8	8	2	EN
Asteraceae	Hieracium	Hieracium gracilifurcum	4	4	100	CR	4	4	1	CR
Asteraceae	Hieracium	Hieracium graecum subsp. graecum	12	12	100	CR	5836	12	3	EN
Asteraceae	Hieracium	Hieracium graecum subsp. szilyanum	8	8	100	CR	4	4	1	CR
Asteraceae	Hieracium	Hieracium gramosicum	4	4	100	CR	4	4	1	CR
Asteraceae	Hieracium	Hieracium greuteri	8	8	100	CR	8	8	2	EN
Asteraceae	Hieracium	Hieracium haussknechtianum	40	36	90	CR	16272	40	9	VU
Asteraceae	Hieracium	Hieracium heldreichii subsp. charrelianum	4	4	100	CR	4	4	1	CR
Asteraceae	Hieracium	Hieracium jankae subsp. patentiramum	8	8	100	CR	8	8	2	EN
Asteraceae	Hieracium	Hieracium leucopannosum	4	4	100	CR	4	4	1	CR
Asteraceae	Hieracium	Hieracium megalothecum	4	4	100	CR	4	4	1	CR
Asteraceae	Hieracium	Hieracium murorum subsp. malacodiaphanum	8	8	100	CR	4	4	2	EN
Asteraceae	Hieracium	Hieracium necopinum	4	4	100	CR	4	4	1	CR
Asteraceae	Hieracium	Hieracium pangaeum	4	4	100	CR	4	4	1	CR
Asteraceae	Hieracium	Hieracium pannosum subsp. guicciardii	4	4	100	CR	4	4	1	CR
Asteraceae	Hieracium	Hieracium parnassi	104	84	80.7692	CR	56714	104	21	LC or NT
Asteraceae	Hieracium	Hieracium psaridianum	16	16	100	CR	16603	20	3	EN
Asteraceae	Hieracium	Hieracium pseudobracteolatum	8	8	100	CR	4	4	2	EN
Asteraceae	Hieracium	Hieracium pseudolachenalii	12	12	100	CR	964	12	3	EN
Asteraceae	Hieracium	Hieracium racolympicum	64	56	87.5	CR	12992	64	13	LC or NT
Asteraceae	Hieracium	Hieracium racolympicum subsp. lycopifoliopsis	12	12	100	CR	8	8	1	CR
Asteraceae	Hieracium	Hieracium retyezatense subsp. spathopsis	12	12	100	CR	70	16	2	EN
Asteraceae	Hieracium	Hieracium sabaudolympicum	48	44	91.6667	CR	860	48	8	VU
Asteraceae	Hieracium	Hieracium sartorianum subsp. koraxense	4	4	100	CR	4	4	1	CR
Asteraceae	Hieracium	Hieracium scapigerum subsp. falacronese	12	12	100	CR	59	12	2	EN
Asteraceae	Hieracium	Hieracium schmidtii subsp. creticum	12	12	100	CR	12	12	1	CR
Asteraceae	Hieracium	Hieracium sericophyllum subsp. buxbaumii	8	8	100	CR	4	4	1	CR
Asteraceae	Hieracium	Hieracium sericophyllum subsp. chamaepannosum	4	4	100	CR	4	4	1	CR
Asteraceae	Hieracium	Hieracium sericophyllum subsp. eriocomum	24	20	83.3333	CR	38574	24	6	VU
Asteraceae	Hieracium	Hieracium sericophyllum subsp. fiedleri	4	4	100	CR	4	4	1	CR
Asteraceae	Hieracium	Hieracium sericophyllum subsp. pilosius	20	20	100	CR	7472	20	3	EN
Asteraceae	Hieracium	Hieracium sparsum subsp. acropolianthelum	12	12	100	CR	174	12	2	EN
Asteraceae	Hieracium	Hieracium sparsum subsp. cholomonense	4	4	100	CR	4	4	1	CR
Asteraceae	Hieracium	Hieracium sparsum subsp. pseudolympicum	20	20	100	CR	3685	20	5	EN
Asteraceae	Hieracium	Hieracium transiens subsp. leilae	52	48	92.3077	CR	33458	52	11	LC or NT
Asteraceae	Hieracium	Hieracium transiens subsp. levimaculatum	12	12	100	CR	417	12	1	CR
Asteraceae	Hieracium	Hieracium transiens subsp. zygosense	12	12	100	CR	528	12	3	EN
Asteraceae	Hieracium	Hieracium triadanum	20	20	100	CR	6827	20	5	EN
Asteraceae	Hieracium	Hieracium trikalense	28	28	100	CR	1299	28	6	VU
Asteraceae	Hieracium	Hieracium umbrolympicum	20	20	100	CR	785	20	4	EN
Asteraceae	Hieracium	Hieracium umbrosum subsp. abietinum	40	32	80	CR	14633	40	9	VU
Asteraceae	Hieracium	Hieracium xanthicum	12	12	100	CR	47	12	3	EN
Asteraceae	Hypochaeris	Hypochaeris tenuiflora	136	136	100	CR	1536	144	8	VU
Asteraceae	Inula	Inula candida subsp. decalvans	20	20	100	CR	128	16	3	EN
Asteraceae	Inula	Inula candida subsp. limonella	80	68	85	CR	19453	84	12	LC or NT
Asteraceae	Inula	Inula subfloccosa	20	16	80	CR	30	20	2	EN
Asteraceae	Jacobaea	Jacobaea ambigua subsp. taygetea	20	20	100	CR	643	24	3	EN
Asteraceae	Jurinea	Jurinea taygetea	12	12	100	CR	12	12	1	CR
Asteraceae	Lactuca	Lactuca alpestris	500	400	80	CR	6025	492	35	LC or NT
Asteraceae	Lamyropsis	Lamyropsis carpini	16	8	50	EN	16	16	1	CR
Asteraceae	Leontodon	Leontodon hellenicus	8	0	0	LC or NT	8	8	1	CR
Asteraceae	Phagnalon	Phagnalon pygmaeum	56	56	100	CR	953	60	6	VU
Asteraceae	Phitosia	Phitosia crocifolia	20	20	100	CR	1135	16	4	EN
Asteraceae	Pilosella	Pilosella willingorum	4	4	100	CR	4	4	1	CR
Asteraceae	Scorzonera	Scorzonera mollis subsp. idaea	48	48	100	CR	423	48	4	EN
Asteraceae	Scorzonera	Scorzonera scyria	12	12	100	CR	8	8	1	CR
Asteraceae	Senecio	Senecio eubaeus	16	16	100	CR	75	16	2	EN
Asteraceae	Senecio	Senecio fruticulosus	56	56	100	CR	832	60	6	VU
Asteraceae	Taraxacum	Taraxacum acutiusculum	12	12	100	CR	8431	12	3	EN
Asteraceae	Taraxacum	Taraxacum cylleneum	16	16	100	CR	179	16	3	EN
Asteraceae	Taraxacum	Taraxacum declivicola	4	4	100	CR	4	4	1	CR
Asteraceae	Taraxacum	Taraxacum decrepitum	8	4	50	EN	4	4	1	CR
Asteraceae	Taraxacum	Taraxacum deorum	4	4	100	CR	4	4	1	CR
Asteraceae	Taraxacum	Taraxacum egnatiae	24	20	83.3333	CR	8482	24	6	VU
Asteraceae	Taraxacum	Taraxacum fragosum	32	28	87.5	CR	15832	32	7	VU
Asteraceae	Taraxacum	Taraxacum glabricaule	8	8	100	CR	8	8	2	EN
Asteraceae	Taraxacum	Taraxacum graecofontanum	60	60	100	CR	25789	60	11	LC or NT
Asteraceae	Taraxacum	Taraxacum kalambakae	4	4	100	CR	4	4	1	CR
Asteraceae	Taraxacum	Taraxacum nervatum	12	12	100	CR	44	12	2	EN
Asteraceae	Taraxacum	Taraxacum noterophilum	4	4	100	CR	4	4	1	CR
Asteraceae	Taraxacum	Taraxacum nudum	16	16	100	CR	30	16	2	EN
Asteraceae	Taraxacum	Taraxacum olympophilum	8	8	100	CR	8	8	2	EN
Asteraceae	Taraxacum	Taraxacum pindicum	16	16	100	CR	25	12	3	EN
Asteraceae	Taraxacum	Taraxacum protervum	20	20	100	CR	5851	20	5	EN
Asteraceae	Taraxacum	Taraxacum refectum	4	4	100	CR	4	4	1	CR
Asteraceae	Taraxacum	Taraxacum rigidifolium	8	8	100	CR	4	4	1	CR
Asteraceae	Taraxacum	Taraxacum sublimiforme	4	4	100	CR	4	4	1	CR
Asteraceae	Taraxacum	Taraxacum submicrocranum	8	8	100	CR	4	4	1	CR
Asteraceae	Taraxacum	Taraxacum subolivaceum	28	24	85.7143	CR	608	28	5	EN
Asteraceae	Taraxacum	Taraxacum trigonense	4	0	0	LC or NT	4	4	1	CR
Asteraceae	Taraxacum	Taraxacum xanthiense	8	8	100	CR	8	8	2	EN
Asteraceae	Taraxacum	Taraxacum zagorae	4	4	100	CR	4	4	1	CR
Asteraceae	Tragopogon	Tragopogon lassithicus	20	20	100	CR	247	20	3	EN
Boraginaceae	Alkanna	Alkanna chrysanthiana	8	0	0	LC or NT	4	4	1	CR
Boraginaceae	Anchusa	Anchusa cespitosa	112	112	100	CR	188	132	6	VU
Boraginaceae	Anchusa	Anchusa samothracica	4	0	0	LC or NT	4	4	1	CR
Boraginaceae	Cynoglossum	Cynoglossum sphacioticum	12	12	100	CR	16	16	2	EN
Boraginaceae	Glandora	Glandora goulandriorum	44	44	100	CR	1042	44	5	EN
Boraginaceae	Myosotis	Myosotis solange	4	4	100	CR	4	4	1	CR
Boraginaceae	Omphalodes	Omphalodes runemarkii	24	20	83.3333	CR	20	20	2	EN
Boraginaceae	Onosma	Onosma erecta subsp. malickyi	36	36	100	CR	1463	32	5	EN
Boraginaceae	Onosma	Onosma kittanae	12	12	100	CR	23	8	2	EN
Boraginaceae	Onosma	Onosma leptantha	24	24	100	CR	38	20	2	EN
Boraginaceae	Onosma	Onosma paradoxa	12	12	100	CR	12	12	1	CR
Boraginaceae	Onosma	Onosma pygmaea	96	92	95.8333	CR	632	104	10	VU
Boraginaceae	Onosma	Onosma stridii	16	4	25	LC or NT	12	12	1	CR
Boraginaceae	Rindera	Rindera graeca	112	108	96.4286	CR	36064	116	15	LC or NT
Brassicaceae	Aethionema	Aethionema carlsbergii	12	12	100	CR	12	12	1	CR
Brassicaceae	Aethionema	Aethionema orbiculatum	12	12	100	CR	12	12	1	CR
Brassicaceae	Alyssum	Alyssum fragillimum	68	68	100	CR	77	60	3	EN
Brassicaceae	Alyssum	Alyssum gustavssonii	44	36	81.8182	CR	561	40	4	EN
Brassicaceae	Alyssum	Alyssum handelii	24	24	100	CR	24	24	1	CR
Brassicaceae	Alyssum	Alyssum heldreichii	232	192	82.7586	CR	6334	240	23	LC or NT
Brassicaceae	Alyssum	Alyssum idaeum	20	20	100	CR	28	24	2	EN
Brassicaceae	Alyssum	Alyssum lassiticum	12	12	100	CR	53	12	2	EN
Brassicaceae	Alyssum	Alyssum nebrodense subsp. tenuicaule	4	4	100	CR	4	4	1	CR
Brassicaceae	Alyssum	Alyssum samium	4	4	100	CR	4	4	1	CR
Brassicaceae	Alyssum	Alyssum sphacioticum	60	60	100	CR	106	60	4	EN
Brassicaceae	Alyssum	Alyssum taygeteum	16	16	100	CR	3150	16	4	EN
Brassicaceae	Arabis	Arabis cretica	156	152	97.4359	CR	3186	148	15	LC or NT
Brassicaceae	Arabis	Arabis subflava	80	76	95	CR	6439	72	11	LC or NT
Brassicaceae	Aubrieta	Aubrieta erubescens	12	12	100	CR	12	12	1	CR
Brassicaceae	Aubrieta	Aubrieta glabrescens	20	20	100	CR	20	20	1	CR
Brassicaceae	Aubrieta	Aubrieta thessala	68	60	88.2353	CR	417	60	7	VU
Brassicaceae	Aurinia	Aurinia gionae	84	80	95.2381	CR	6465	80	13	LC or NT
Brassicaceae	Aurinia	Aurinia moreana	60	60	100	CR	1340	60	9	VU
Brassicaceae	Berteroa	Berteroa obliqua subsp. pindicola	52	48	92.3077	CR	16826	52	10	VU
Brassicaceae	Bornmuellera	Bornmuellera baldaccii subsp. rechingeri	64	64	100	CR	206	56	5	EN
Brassicaceae	Bornmuellera	Bornmuellera tymphaea	188	160	85.1064	CR	2838	180	16	LC or NT
Brassicaceae	Brassica	Brassica cadmea	4	4	100	CR	4	4	1	CR
Brassicaceae	Cardamine	Cardamine acris subsp. pindicola	24	24	100	CR	388	24	4	EN
Brassicaceae	Cardamine	Cardamine amara subsp. barbaraeoides	116	96	82.7586	CR	16889	124	22	LC or NT
Brassicaceae	Cardamine	Cardamine calliphaea	20	16	80	CR	6278	20	4	EN
Brassicaceae	Draba	Draba cretica	144	144	100	CR	1555	160	11	LC or NT
Brassicaceae	Draba	Draba laconica	16	16	100	CR	898	16	4	EN
Brassicaceae	Draba	Draba parnassica	100	88	88	CR	5100	96	9	VU
Brassicaceae	Erysimum	Erysimum mutabile	128	128	100	CR	1911	116	8	VU
Brassicaceae	Erysimum	Erysimum olympicum	16	16	100	CR	16	16	1	CR
Brassicaceae	Erysimum	Erysimum parnassi	68	60	88.2353	CR	578	68	6	VU
Brassicaceae	Hesperis	Hesperis theophrasti subsp. rechingeri	28	24	85.7143	CR	159	24	3	EN
Brassicaceae	Iberis	Iberis epirota	20	20	100	CR	43	20	2	EN
Brassicaceae	Iberis	Iberis runemarkii	8	0	0	LC or NT	4	4	1	CR
Brassicaceae	Isatis	Isatis grammiotis	8	8	100	CR	4	4	1	CR
Brassicaceae	Isatis	Isatis tinctoria subsp. athoa	12	12	100	CR	12	12	1	CR
Brassicaceae	Isatis	Isatis vermia	8	8	100	CR	8	8	2	EN
Brassicaceae	Noccaea	Noccaea cretica	56	56	100	CR	949	60	7	VU
Brassicaceae	Noccaea	Noccaea epirota	40	36	90	CR	1400	44	6	VU
Brassicaceae	Noccaea	Noccaea graeca	196	160	81.6327	CR	18707	200	28	LC or NT
Brassicaceae	Noccaea	Noccaea zaffranii	12	12	100	CR	62	12	2	EN
Brassicaceae	Ricotia	Ricotia isatoides	12	12	100	CR	8	8	1	CR
Campanulaceae	Campanula	Campanula aizoon	4	4	100	CR	4	4	1	CR
Campanulaceae	Campanula	Campanula aizoon subsp. aizoides	36	36	100	CR	1352	36	4	EN
Campanulaceae	Campanula	Campanula aizoon subsp. aizoon	44	44	100	CR	259	44	3	EN
Campanulaceae	Campanula	Campanula columnaris	20	20	100	CR	20	20	1	CR
Campanulaceae	Campanula	Campanula constantini	20	20	100	CR	24	24	2	EN
Campanulaceae	Campanula	Campanula garganica subsp. acarnanica	8	0	0	LC or NT	4	4	1	CR
Campanulaceae	Campanula	Campanula goulimyi	12	8	66.6667	EN	8	8	1	CR
Campanulaceae	Campanula	Campanula hierapetrae	24	24	100	CR	20	20	1	CR
Campanulaceae	Campanula	Campanula jacquinii subsp. jacquinii	68	64	94.1176	CR	49611	64	8	VU
Campanulaceae	Campanula	Campanula kamariana	4	0	0	LC or NT	4	4	1	CR
Campanulaceae	Campanula	Campanula olivieri	8	0	0	LC or NT	8	8	1	CR
Campanulaceae	Campanula	Campanula papillosa	4	4	100	CR	4	4	1	CR
Campanulaceae	Campanula	Campanula pindicola	4	4	100	CR	4	4	1	CR
Campanulaceae	Campanula	Campanula radicosa	104	100	96.1538	CR	9910	96	12	LC or NT
Campanulaceae	Campanula	Campanula rechingeri	4	0	0	LC or NT	4	4	1	CR
Campanulaceae	Campanula	Campanula rupicola	132	128	96.9697	CR	615	132	10	VU
Campanulaceae	Campanula	Campanula saonissia	8	0	0	LC or NT	4	4	1	CR
Caprifoliaceae	Lonicera	Lonicera alpigena subsp. hellenica	4	4	100	CR	4	4	1	CR
Caryophyllaceae	Agrostemma	Agrostemma githago subsp. thessalum	20	16	80	CR	1928	24	5	EN
Caryophyllaceae	Arenaria	Arenaria filicaulis subsp. teddii	24	12	50	EN	20	20	1	CR
Caryophyllaceae	Arenaria	Arenaria fragillima	96	84	87.5	CR	10027	100	13	LC or NT
Caryophyllaceae	Arenaria	Arenaria gionae	12	12	100	CR	12	12	1	CR
Caryophyllaceae	Bolanthus	Bolanthus chelmicus subsp. chelmicus	12	12	100	CR	8	8	1	CR
Caryophyllaceae	Bolanthus	Bolanthus creutzburgii subsp. creutzburgii	28	28	100	CR	304	24	3	EN
Caryophyllaceae	Bolanthus	Bolanthus creutzburgii subsp. zaffranii	4	0	0	LC or NT	4	4	1	CR
Caryophyllaceae	Bolanthus	Bolanthus laconicus	88	76	86.3636	CR	1723	84	9	VU
Caryophyllaceae	Bufonia	Bufonia ophiolitica	4	0	0	LC or NT	4	4	1	CR
Caryophyllaceae	Bufonia	Bufonia stricta subsp. cecconiana	16	16	100	CR	89	16	3	EN
Caryophyllaceae	Cerastium	Cerastium brachypetalum subsp. doerfleri	4	4	100	CR	4	4	1	CR
Caryophyllaceae	Cerastium	Cerastium decalvans subsp. glutinosum	20	8	40	VU	20	20	1	CR
Caryophyllaceae	Cerastium	Cerastium illyricum subsp. illyricum	64	56	87.5	CR	3375	68	6	VU
Caryophyllaceae	Cerastium	Cerastium runemarkii	8	8	100	CR	85	8	2	EN
Caryophyllaceae	Cerastium	Cerastium scaposum subsp. scaposum	172	148	86.0465	CR	1798	164	9	VU
Caryophyllaceae	Cerastium	Cerastium theophrasti	12	12	100	CR	12	12	1	CR
Caryophyllaceae	Cerastium	Cerastium vourinense	24	20	83.3333	CR	1659	28	4	EN
Caryophyllaceae	Dianthus	Dianthus androsaceus	40	32	80	CR	3439	40	6	VU
Caryophyllaceae	Dianthus	Dianthus fruticosus subsp. karavius	4	0	0	LC or NT	4	4	1	CR
Caryophyllaceae	Dianthus	Dianthus juniperinus subsp. heldreichii	20	16	80	CR	109	20	3	EN
Caryophyllaceae	Dianthus	Dianthus juniperinus subsp. juniperinus	20	20	100	CR	45	20	2	EN
Caryophyllaceae	Dianthus	Dianthus juniperinus subsp. kavusicus	4	0	0	LC or NT	4	4	1	CR
Caryophyllaceae	Dianthus	Dianthus mercurii	28	28	100	CR	349	28	5	EN
Caryophyllaceae	Dianthus	Dianthus myrtinervius subsp. caespitosus	8	4	50	EN	12	12	1	CR
Caryophyllaceae	Dianthus	Dianthus pinifolius subsp. tenuicaulis	24	20	83.3333	CR	1334	28	4	EN
Caryophyllaceae	Dianthus	Dianthus serratifolius subsp. abbreviatus	28	28	100	CR	1923	28	5	EN
Caryophyllaceae	Dianthus	Dianthus sphacioticus	36	36	100	CR	40	40	2	EN
Caryophyllaceae	Dianthus	Dianthus stamatiadae	8	4	50	EN	4	4	1	CR
Caryophyllaceae	Gypsophila	Gypsophila nana	168	160	95.2381	CR	45953	168	21	LC or NT
Caryophyllaceae	Herniaria	Herniaria degenii	4	0	0	LC or NT	4	4	1	CR
Caryophyllaceae	Herniaria	Herniaria parnassica subsp. cretica	396	376	94.9495	CR	18142	388	22	LC or NT
Caryophyllaceae	Minuartia	Minuartia athoa subsp. athoa	16	16	100	CR	16	16	1	CR
Caryophyllaceae	Minuartia	Minuartia athoa subsp. neoiraklitsa	4	0	0	LC or NT	4	4	1	CR
Caryophyllaceae	Minuartia	Minuartia attica subsp. idaea	88	88	100	CR	60738	92	13	LC or NT
Caryophyllaceae	Minuartia	Minuartia confusa	112	100	89.2857	CR	8518	116	16	LC or NT
Caryophyllaceae	Minuartia	Minuartia dirphya	4	4	100	CR	4	4	1	CR
Caryophyllaceae	Minuartia	Minuartia favargeri	24	20	83.3333	CR	287	24	4	EN
Caryophyllaceae	Minuartia	Minuartia graminifolia subsp. brachypetala	4	0	0	LC or NT	4	4	1	CR
Caryophyllaceae	Minuartia	Minuartia greuteriana	20	16	80	CR	34	16	2	EN
Caryophyllaceae	Minuartia	Minuartia parnonia	32	32	100	CR	177	36	4	EN
Caryophyllaceae	Minuartia	Minuartia wettsteinii	8	8	100	CR	8	8	1	CR
Caryophyllaceae	Paronychia	Paronychia bornmuelleri	12	12	100	CR	12	12	1	CR
Caryophyllaceae	Paronychia	Paronychia cephalotes subsp. thracica	20	20	100	CR	2401	20	4	EN
Caryophyllaceae	Paronychia	Paronychia manfrediana	4	4	100	CR	4	4	1	CR
Caryophyllaceae	Petrorhagia	Petrorhagia dianthoides	52	52	100	CR	358	52	6	VU
Caryophyllaceae	Petrorhagia	Petrorhagia ochroleuca	16	16	100	CR	1700	16	3	EN
Caryophyllaceae	Sagina	Sagina stridii	12	12	100	CR	594	12	3	EN
Caryophyllaceae	Saponaria	Saponaria jagelii	4	4	100	CR	4	4	1	CR
Caryophyllaceae	Silene	Silene antri jovis	72	64	88.8889	CR	1676	76	9	VU
Caryophyllaceae	Silene	Silene auriculata	188	176	93.617	CR	4213	188	17	LC or NT
Caryophyllaceae	Silene	Silene barbeyana	32	32	100	CR	133	32	4	EN
Caryophyllaceae	Silene	Silene cephallenia subsp. cephallenia	8	4	50	EN	8	8	1	CR
Caryophyllaceae	Silene	Silene conglomeratica	4	4	100	CR	4	4	1	CR
Caryophyllaceae	Silene	Silene dirphya	8	8	100	CR	4	4	1	CR
Caryophyllaceae	Silene	Silene echinosperma	28	24	85.7143	CR	28	28	1	CR
Caryophyllaceae	Silene	Silene flavescens subsp. dictaea	20	20	100	CR	58	24	2	EN
Caryophyllaceae	Silene	Silene haussknechtii	120	104	86.6667	CR	1590	132	11	LC or NT
Caryophyllaceae	Silene	Silene insularis	20	20	100	CR	20	20	1	CR
Caryophyllaceae	Silene	Silene integripetala subsp. elaphonesiaca	4	4	100	CR	4	4	1	CR
Caryophyllaceae	Silene	Silene intonsa	8	8	100	CR	8	8	1	CR
Caryophyllaceae	Silene	Silene laconica	32	28	87.5	CR	224	36	4	EN
Caryophyllaceae	Silene	Silene melzheimeri	164	148	90.2439	CR	1582	164	17	LC or NT
Caryophyllaceae	Silene	Silene oligantha subsp. oligantha	28	28	100	CR	42	24	2	EN
Caryophyllaceae	Silene	Silene oligantha subsp. parnesia	20	16	80	CR	32	16	2	EN
Caryophyllaceae	Silene	Silene orbelica	12	4	33.3333	VU	12	12	1	CR
Caryophyllaceae	Silene	Silene orphanidis	4	4	100	CR	4	4	1	CR
Caryophyllaceae	Silene	Silene parnassica subsp. dionysii	32	32	100	CR	212	28	4	EN
Caryophyllaceae	Silene	Silene parnassica subsp. vourinensis	8	8	100	CR	8	8	1	CR
Caryophyllaceae	Silene	Silene pusilla subsp. chromodonta	40	40	100	CR	636	40	4	EN
Caryophyllaceae	Silene	Silene taygetea	12	12	100	CR	12	12	1	CR
Caryophyllaceae	Silene	Silene variegata	116	116	100	CR	1128	116	8	VU
Caryophyllaceae	Silene	Silene vulgaris subsp. vourinensis	12	12	100	CR	97	16	2	EN
Caryophyllaceae	Telephium	Telephium imperati subsp. pauciflorum	144	144	100	CR	1770	136	11	LC or NT
Chenopodiaceae	Beta	Beta nana	84	84	100	CR	8187	76	9	VU
Cistaceae	Fumana	Fumana paphlagonica subsp. alpina	24	24	100	CR	364	28	3	EN
Cistaceae	Helianthemum	Helianthemum hymettium	328	276	84.1463	CR	63015	316	42	LC or NT
Colchicaceae	Colchicum	Colchicum asteranthum	4	4	100	CR	4	4	1	CR
Colchicaceae	Colchicum	Colchicum cretense	208	200	96.1538	CR	2824	204	16	LC or NT
Colchicaceae	Colchicum	Colchicum euboeum	24	20	83.3333	CR	10754	24	5	EN
Colchicaceae	Colchicum	Colchicum parnassicum	32	28	87.5	CR	342	32	4	EN
Colchicaceae	Colchicum	Colchicum pulchellum	20	16	80	CR	280	20	3	EN
Convolvulaceae	Convolvulus	Convolvulus argyrothamnos	8	8	100	CR	36	12	2	EN
Convolvulaceae	Cuscuta	Cuscuta atrans	24	24	100	CR	463	28	3	EN
Crassulaceae	Prometheum	Prometheum tymphaeum	24	20	83.3333	CR	1168	24	4	EN
Crassulaceae	Sedum	Sedum eriocarpum subsp. apertiflorum	44	36	81.8182	CR	82453	44	11	LC or NT
Crassulaceae	Sedum	Sedum eriocarpum subsp. spathulifolium	4	0	0	LC or NT	4	4	1	CR
Crassulaceae	Sedum	Sedum tristriatum	128	112	87.5	CR	20454	128	15	LC or NT
Crassulaceae	Sempervivum	Sempervivum marmoreum subsp. ballsii	20	20	100	CR	24	24	3	EN
Dipsacaceae	Cephalaria	Cephalaria fanourii	8	8	100	CR	8	8	1	CR
Dipsacaceae	Cephalaria	Cephalaria glaberrima	4	4	100	CR	4	4	1	CR
Dipsacaceae	Cephalaria	Cephalaria tenuiloba	12	12	100	CR	124	12	2	EN
Dipsacaceae	Lomelosia	Lomelosia minoana subsp. asterusica	4	4	100	CR	4	4	1	CR
Dipsacaceae	Lomelosia	Lomelosia minoana subsp. minoana	40	36	90	CR	188	36	4	EN
Dipsacaceae	Lomelosia	Lomelosia sphaciotica subsp. decalvans	64	64	100	CR	466	56	4	EN
Dipsacaceae	Lomelosia	Lomelosia sphaciotica subsp. sphaciotica	64	56	87.5	CR	165	72	5	EN
Euphorbiaceae	Euphorbia	Euphorbia deflexa subsp. purpureo suffusa	12	0	0	LC or NT	12	12	1	CR
Euphorbiaceae	Euphorbia	Euphorbia orphanidis	28	28	100	CR	30	24	2	EN
Euphorbiaceae	Euphorbia	Euphorbia rechingeri	12	12	100	CR	12	12	1	CR
Euphorbiaceae	Euphorbia	Euphorbia sultan hassei	16	16	100	CR	67	20	3	EN
Fabaceae	Astragalus	Astragalus agraniotii	8	8	100	CR	8	8	1	CR
Fabaceae	Astragalus	Astragalus apollineus	56	56	100	CR	721	52	6	VU
Fabaceae	Astragalus	Astragalus creticus subsp. creticus	184	184	100	CR	18123	184	10	VU
Fabaceae	Astragalus	Astragalus dolinicolus	4	4	100	CR	4	4	1	CR
Fabaceae	Astragalus	Astragalus idaeus	12	12	100	CR	59	8	2	EN
Fabaceae	Astragalus	Astragalus thracicus subsp. cylleneus	100	100	100	CR	3397	100	10	VU
Fabaceae	Astragalus	Astragalus thracicus subsp. monachorum	12	12	100	CR	12	12	1	CR
Fabaceae	Genista	Genista sakellariadis	32	28	87.5	CR	118	36	4	EN
Fabaceae	Genista	Genista subsericans	16	0	0	LC or NT	27	16	1	CR
Fabaceae	Genista	Genista willingii	4	4	100	CR	4	4	1	CR
Fabaceae	Onobrychis	Onobrychis citrina	8	8	100	CR	4	4	2	EN
Fabaceae	Onobrychis	Onobrychis sphaciotica	16	16	100	CR	16	16	2	EN
Fabaceae	Trifolium	Trifolium dolopium	24	20	83.3333	CR	14320	24	5	EN
Fabaceae	Trifolium	Trifolium phitosianum	24	24	100	CR	1551	24	5	EN
Fabaceae	Vicia	Vicia davisii	4	0	0	LC or NT	4	4	1	CR
Fumariaceae	Corydalis	Corydalis blanda subsp. olympica	8	8	100	CR	8	8	1	CR
Fumariaceae	Corydalis	Corydalis blanda subsp. oxelmannii	20	16	80	CR	167	20	3	EN
Fumariaceae	Corydalis	Corydalis blanda subsp. parnassica	60	56	93.3333	CR	749	60	6	VU
Fumariaceae	Corydalis	Corydalis uniflora	196	188	95.9184	CR	2016	176	11	LC or NT
Geraniaceae	Erodium	Erodium hartvigianum	12	4	33.3333	VU	8	8	1	CR
Geraniaceae	Geranium	Geranium kikianum	12	8	66.6667	EN	12	12	1	CR
Gesneriaceae	Jankaea	Jankaea heldreichii	56	56	100	CR	109	56	4	EN
Globulariaceae	Globularia	Globularia stygia	44	40	90.9091	CR	1233	40	5	EN
Hyacinthaceae	Bellevalia	Bellevalia juliana	8	0	0	LC or NT	4	4	1	CR
Hyacinthaceae	Muscari	Muscari heldreichii	28	24	85.7143	CR	269	28	3	EN
Hyacinthaceae	Muscari	Muscari kerkis	12	12	100	CR	24	12	2	EN
Hyacinthaceae	Ornithogalum	Ornithogalum dictaeum	24	20	83.3333	CR	419	24	3	EN
Hyacinthaceae	Ornithogalum	Ornithogalum pumilum	96	80	83.3333	CR	41816	104	13	LC or NT
Hyacinthaceae	Scilla	Scilla nana subsp. albescens	104	104	100	CR	1175	108	8	VU
Hyacinthaceae	Scilla	Scilla nana subsp. nana	80	80	100	CR	144	80	4	EN
Hyacinthaceae	Scilla	Scilla talosii	4	4	100	CR	4	4	1	CR
Hypericaceae	Hypericum	Hypericum aciferum	8	8	100	CR	447	8	1	EN
Hypericaceae	Hypericum	Hypericum boehlingraabei	4	0	0	LC or NT	4	4	1	CR
Hypericaceae	Hypericum	Hypericum empetrifolium subsp. tortuosum	144	132	91.6667	CR	3225	148	17	LC or NT
Hypericaceae	Hypericum	Hypericum kelleri	88	76	86.3636	CR	407	92	8	VU
Hypericaceae	Hypericum	Hypericum taygeteum	28	28	100	CR	827	24	3	EN
Hypericaceae	Hypericum	Hypericum trichocaulon	348	284	81.6092	CR	5598	356	27	LC or NT
Hypericaceae	Hypericum	Hypericum tymphresteum	60	56	93.3333	CR	10446	60	10	VU
Iridaceae	Crocus	Crocus athous	12	12	100	CR	22	16	2	EN
Iridaceae	Crocus	Crocus flavus subsp. atticus	8	4	50	EN	4	4	1	CR
Iridaceae	Crocus	Crocus georgei	4	4	100	CR	4	4	1	CR
Iridaceae	Crocus	Crocus goulimyi	84	72	85.7143	CR	2557	84	10	VU
Iridaceae	Crocus	Crocus oreocreticus	88	84	95.4545	CR	2158	88	10	VU
Iridaceae	Crocus	Crocus orphei	8	8	100	CR	4	4	1	CR
Iridaceae	Crocus	Crocus sieberi subsp. sieberi	124	124	100	CR	1439	124	9	VU
Iridaceae	Crocus	Crocus speciosus subsp. hellenicus	12	12	100	CR	551	12	2	EN
Iridaceae	Crocus	Crocus vaclavii	8	4	50	EN	4	4	1	CR
Isoetaceae	Isoetes	Isoetes heldreichii	20	16	80	CR	39522	20	5	EN
Lamiaceae	Calamintha	Calamintha cretica	64	56	87.5	CR	337	60	6	VU
Lamiaceae	Clinopodium	Clinopodium taygeteum	8	4	50	EN	4	4	1	CR
Lamiaceae	Lamium	Lamium garganicum subsp. pictum	184	168	91.3043	CR	48544	176	27	LC or NT
Lamiaceae	Micromeria	Micromeria acropolitana	4	4	100	CR	4	4	1	CR
Lamiaceae	Micromeria	Micromeria carpatha	20	16	80	CR	25	20	2	EN
Lamiaceae	Micromeria	Micromeria hispida	68	64	94.1176	CR	2402	68	10	VU
Lamiaceae	Nepeta	Nepeta argolica subsp. dirphya	20	20	100	CR	44	20	3	EN
Lamiaceae	Nepeta	Nepeta argolica subsp. malacotrichos	72	64	88.8889	CR	18782	72	13	LC or NT
Lamiaceae	Nepeta	Nepeta camphorata	40	40	100	CR	88	40	4	EN
Lamiaceae	Nepeta	Nepeta hystrix	4	0	0	LC or NT	4	4	1	CR
Lamiaceae	Nepeta	Nepeta orphanidea	12	12	100	CR	12	12	1	CR
Lamiaceae	Nepeta	Nepeta sphaciotica	4	4	100	CR	4	4	1	CR
Lamiaceae	Origanum	Origanum lirium	20	20	100	CR	2076	16	3	EN
Lamiaceae	Origanum	Origanum microphyllum	204	184	90.1961	CR	2456	204	14	LC or NT
Lamiaceae	Origanum	Origanum scabrum	112	96	85.7143	CR	13456	112	17	LC or NT
Lamiaceae	Origanum	Origanum symes	4	0	0	LC or NT	4	4	1	CR
Lamiaceae	Origanum	Origanum vetteri	8	8	100	CR	4	4	1	CR
Lamiaceae	Salvia	Salvia eichleriana	12	12	100	CR	1744	12	3	EN
Lamiaceae	Satureja	Satureja athoa	8	8	100	CR	8	8	1	CR
Lamiaceae	Satureja	Satureja montana subsp. macedonica	36	32	88.8889	CR	7027	32	6	VU
Lamiaceae	Satureja	Satureja parnassica subsp. parnassica	104	92	88.4615	CR	17171	108	17	LC or NT
Lamiaceae	Scutellaria	Scutellaria hirta	168	168	100	CR	2595	172	15	LC or NT
Lamiaceae	Scutellaria	Scutellaria rupestris subsp. cephalonica	16	16	100	CR	16	16	1	CR
Lamiaceae	Scutellaria	Scutellaria rupestris subsp. rechingeri	8	8	100	CR	4	4	1	CR
Lamiaceae	Scutellaria	Scutellaria rupestris subsp. rupestris	44	44	100	CR	3846	40	7	VU
Lamiaceae	Sideritis	Sideritis clandestina subsp. clandestina	92	80	86.9565	CR	3028	92	8	VU
Lamiaceae	Sideritis	Sideritis clandestina subsp. peloponnesiaca	100	88	88	CR	1957	96	12	LC or NT
Lamiaceae	Stachys	Stachys euboica	8	4	50	EN	4	4	1	CR
Lamiaceae	Stachys	Stachys goulimyi	16	16	100	CR	16	16	1	CR
Lamiaceae	Stachys	Stachys leucoglossa subsp. samothracica	8	0	0	LC or NT	12	12	1	CR
Lamiaceae	Stachys	Stachys macrotricha	4	0	0	LC or NT	4	4	1	CR
Lamiaceae	Stachys	Stachys recta subsp. olympica	4	4	100	CR	4	4	1	CR
Lamiaceae	Stachys	Stachys spreitzenhoferi subsp. virella	16	16	100	CR	16	16	1	CR
Lamiaceae	Teucrium	Teucrium chamaedrys subsp. olympicum	40	36	90	CR	409	44	4	EN
Lamiaceae	Thymus	Thymus dolopicus	20	20	100	CR	20210	20	5	EN
Lamiaceae	Thymus	Thymus hartvigii subsp. macrocalyx	12	12	100	CR	16	16	1	CR
Lamiaceae	Thymus	Thymus leucospermus	108	100	92.5926	CR	48607	112	15	LC or NT
Lamiaceae	Thymus	Thymus samius	12	8	66.6667	EN	12	12	1	CR
Lamiaceae	Thymus	Thymus teucrioides subsp. alpinus	88	84	95.4545	CR	583	88	10	VU
Liliaceae	Fritillaria	Fritillaria davisii	24	20	83.3333	CR	194	24	4	EN
Liliaceae	Fritillaria	Fritillaria epirotica	36	32	88.8889	CR	763	36	6	VU
Liliaceae	Fritillaria	Fritillaria rhodocanakis subsp. rhodocanakis	12	0	0	LC or NT	12	12	1	CR
Liliaceae	Gagea	Gagea omalensis	4	4	100	CR	4	4	1	CR
Liliaceae	Tulipa	Tulipa bakeri	28	24	85.7143	CR	943	28	5	EN
Liliaceae	Tulipa	Tulipa doerfleri	44	40	90.9091	CR	107	40	4	EN
Linaceae	Linum	Linum euboeum	8	8	100	CR	4	4	1	CR
Linaceae	Linum	Linum goulimyi	4	4	100	CR	4	4	1	CR
Onagraceae	Epilobium	Epilobium vernonicum	60	48	80	CR	4575	60	8	VU
Orchidaceae	Cephalanthera	Cephalanthera cucullata	32	32	100	CR	1003	32	5	EN
Orchidaceae	Dactylorhiza	Dactylorhiza macedonica	56	52	92.8571	CR	14745	60	12	LC or NT
Orchidaceae	Dactylorhiza	Dactylorhiza pythagorae	4	4	100	CR	4	4	1	CR
Orchidaceae	Epipactis	Epipactis olympica	4	4	100	CR	4	4	1	CR
Orchidaceae	Epipactis	Epipactis pinovica	16	16	100	CR	1280	16	4	EN
Orchidaceae	Limodorum	Limodorum trabutianum subsp. thracum	8	8	100	CR	4	4	1	CR
Orchidaceae	Orchis	Orchis spitzelii subsp. nitidifolia	60	48	80	CR	2064	56	9	VU
Orobanchaceae	Orobanche	Orobanche baumanniorum	92	80	86.9565	CR	84209	96	20	LC or NT
Orobanchaceae	Rhinanthus	Rhinanthus pubescens	164	144	87.8049	CR	19612	160	24	LC or NT
Paeoniaceae	Paeonia	Paeonia mascula subsp. hellenica	128	108	84.375	CR	47720	132	20	LC or NT
Plumbaginaceae	Acantholimon	Acantholimon androsaceum	60	60	100	CR	672	56	6	VU
Plumbaginaceae	Goniolimon	Goniolimon heldreichii	60	48	80	CR	16072	60	13	LC or NT
Plumbaginaceae	Limonium	Limonium albomarginatum	4	4	100	CR	4	4	1	CR
Plumbaginaceae	Limonium	Limonium aphroditae	8	0	0	LC or NT	4	4	1	CR
Plumbaginaceae	Limonium	Limonium archaeothirae	12	8	66.6667	EN	12	12	1	CR
Plumbaginaceae	Limonium	Limonium astypaleanum	4	0	0	LC or NT	4	4	1	CR
Plumbaginaceae	Limonium	Limonium athinense	4	4	100	CR	4	4	1	CR
Plumbaginaceae	Limonium	Limonium atticum	20	16	80	CR	590	20	4	EN
Plumbaginaceae	Limonium	Limonium chrisianum	4	4	100	CR	4	4	1	CR
Plumbaginaceae	Limonium	Limonium contractum	4	4	100	CR	4	4	1	CR
Plumbaginaceae	Limonium	Limonium damboldtianum	4	0	0	LC or NT	4	4	1	CR
Plumbaginaceae	Limonium	Limonium dolihiense	4	0	0	LC or NT	4	4	1	CR
Plumbaginaceae	Limonium	Limonium grabusae	4	0	0	LC or NT	4	4	1	CR
Plumbaginaceae	Limonium	Limonium helenae	8	4	50	EN	4	4	1	CR
Plumbaginaceae	Limonium	Limonium heraionense	4	0	0	LC or NT	4	4	1	CR
Plumbaginaceae	Limonium	Limonium ikaricum	4	0	0	LC or NT	4	4	1	CR
Plumbaginaceae	Limonium	Limonium ithacense	8	0	0	LC or NT	4	4	1	CR
Plumbaginaceae	Limonium	Limonium korakonisicum	4	0	0	LC or NT	4	4	1	CR
Plumbaginaceae	Limonium	Limonium messeniacum	8	0	0	LC or NT	4	4	1	CR
Plumbaginaceae	Limonium	Limonium microcycladicum	8	0	0	LC or NT	4	4	1	CR
Plumbaginaceae	Limonium	Limonium pagasaeum	4	0	0	LC or NT	4	4	1	CR
Plumbaginaceae	Limonium	Limonium pusillum	8	4	50	EN	4	4	1	CR
Plumbaginaceae	Limonium	Limonium quinnii	8	0	0	LC or NT	4	4	1	CR
Plumbaginaceae	Limonium	Limonium samium	12	12	100	CR	12	12	2	EN
Plumbaginaceae	Limonium	Limonium schinousae	4	0	0	LC or NT	4	4	1	CR
Plumbaginaceae	Limonium	Limonium sirinicum	4	0	0	LC or NT	4	4	1	CR
Plumbaginaceae	Limonium	Limonium taenari	8	4	50	EN	4	4	1	CR
Plumbaginaceae	Limonium	Limonium thirae	8	4	50	EN	4	4	1	CR
Plumbaginaceae	Limonium	Limonium vravronense	4	0	0	LC or NT	4	4	1	CR
Plumbaginaceae	Limonium	Limonium xerocamposicum	4	4	100	CR	4	4	1	CR
Poaceae	Brachypodium	Brachypodium sylvaticum subsp. creticum	56	56	100	CR	6032	56	5	EN
Poaceae	Bromus	Bromus elidis	8	8	100	CR	4	4	1	CR
Poaceae	Dactylis	Dactylis glomerata subsp. rigida	36	36	100	CR	532	32	5	EN
Poaceae	Festuca	Festuca jeanpertii subsp. gracilis	20	20	100	CR	42171	16	4	EN
Poaceae	Festuca	Festuca olympica	12	12	100	CR	12	12	1	CR
Poaceae	Festuca	Festuca rubra subsp. thessalica	48	40	83.3333	CR	22239	44	10	VU
Poaceae	Poa	Poa glauca subsp. frearitis	8	8	100	CR	8	8	2	EN
Poaceae	Poa	Poa ophiolitica	76	76	100	CR	14856	80	11	LC or NT
Poaceae	Poa	Poa trichopoda	20	20	100	CR	1283	24	5	EN
Poaceae	Sesleria	Sesleria vaginalis	344	280	81.3953	CR	53823	344	52	LC or NT
Poaceae	Stipa	Stipa isoldae	4	4	100	CR	4	4	1	CR
Poaceae	Trisetum	Trisetum laconicum	40	36	90	CR	1533	40	6	VU
Polygalaceae	Polygala	Polygala sfikasiana	4	0	0	LC or NT	4	4	1	CR
Polygalaceae	Polygala	Polygala subuniflora	8	8	100	CR	4	4	1	CR
Polygonaceae	Polygonum	Polygonum idaeum	68	68	100	CR	620	76	5	EN
Primulaceae	Cyclamen	Cyclamen confusum	20	12	60	EN	17	16	1	CR
Primulaceae	Cyclamen	Cyclamen graecum subsp. candicum	4	0	0	LC or NT	4	4	1	CR
Primulaceae	Soldanella	Soldanella chrysosticta subsp. pelia	4	4	100	CR	4	4	1	CR
Ranunculaceae	Adonis	Adonis cyllenea	36	32	88.8889	CR	235	40	4	EN
Ranunculaceae	Consolida	Consolida samia	4	4	100	CR	4	4	1	CR
Ranunculaceae	Nigella	Nigella degenii subsp. minor	4	0	0	LC or NT	4	4	1	CR
Ranunculaceae	Ranunculus	Ranunculus cacuminis	12	12	100	CR	12	12	1	CR
Ranunculaceae	Ranunculus	Ranunculus pindicola	24	24	100	CR	40	24	2	EN
Ranunculaceae	Ranunculus	Ranunculus radinotrichus	8	8	100	CR	8	8	1	CR
Ranunculaceae	Ranunculus	Ranunculus subhomophyllus	148	136	91.8919	CR	64883	152	22	LC or NT
Rhamnaceae	Rhamnus	Rhamnus sibthorpiana	192	156	81.25	CR	15834	192	25	LC or NT
Rosaceae	Alchemilla	Alchemilla aroanica	4	4	100	CR	4	4	1	CR
Rosaceae	Amelanchier	Amelanchier parviflora subsp. chelmea	112	92	82.1429	CR	23822	108	19	LC or NT
Rosaceae	Cotoneaster	Cotoneaster creticus	56	56	100	CR	1825	56	10	VU
Rosaceae	Crataegus	Crataegus pycnoloba	148	132	89.1892	CR	1294	140	11	LC or NT
Rosaceae	Drymocallis	Drymocallis longisepala subsp. epirotica	28	28	100	CR	222	28	5	EN
Rosaceae	Drymocallis	Drymocallis longisepala subsp. longisepala	24	24	100	CR	28	28	2	EN
Rosaceae	Potentilla	Potentilla deorum	32	28	87.5	CR	28	28	2	EN
Rosaceae	Potentilla	Potentilla kionaea	12	12	100	CR	12	12	1	CR
Rosaceae	Sanguisorba	Sanguisorba cretica	72	60	83.3333	CR	295	64	7	VU
Rubiaceae	Asperula	Asperula arcadiensis	172	140	81.3953	CR	3018	168	17	LC or NT
Rubiaceae	Asperula	Asperula boissieri	124	116	93.5484	CR	5158	120	11	LC or NT
Rubiaceae	Asperula	Asperula brachyphylla	4	4	100	CR	4	4	1	CR
Rubiaceae	Asperula	Asperula idaea	292	280	95.8904	CR	2433	284	15	LC or NT
Rubiaceae	Asperula	Asperula lutea subsp. euboea	8	8	100	CR	8	8	2	EN
Rubiaceae	Asperula	Asperula lutea subsp. griseola	4	0	0	LC or NT	4	4	1	CR
Rubiaceae	Asperula	Asperula lutea subsp. lutea	56	48	85.7143	CR	6921	60	10	VU
Rubiaceae	Asperula	Asperula lutea subsp. mungieri	64	56	87.5	CR	3250	64	10	VU
Rubiaceae	Asperula	Asperula malevonensis	8	8	100	CR	8	8	1	CR
Rubiaceae	Asperula	Asperula muscosa	16	16	100	CR	18	16	2	EN
Rubiaceae	Asperula	Asperula suffruticosa	16	16	100	CR	16	16	1	CR
Rubiaceae	Cruciata	Cruciata taurica subsp. euboea	20	16	80	CR	6288	20	4	EN
Rubiaceae	Galium	Galium cyllenium	16	16	100	CR	1060	16	3	EN
Rubiaceae	Galium	Galium decorum	4	4	100	CR	4	4	1	CR
Rubiaceae	Galium	Galium incanum subsp. creticum	16	16	100	CR	20	20	2	EN
Rubiaceae	Galium	Galium incurvum	104	104	100	CR	1795	104	10	VU
Rubiaceae	Galium	Galium malickyi	8	0	0	LC or NT	4	4	1	CR
Rubiaceae	Galium	Galium monachinii	292	252	86.3014	CR	93576	292	28	LC or NT
Rubiaceae	Galium	Galium monasterium	40	32	80	CR	1976	40	5	EN
Rubiaceae	Galium	Galium ophioliticum	16	16	100	CR	20	20	2	EN
Rubiaceae	Galium	Galium pastorale	12	12	100	CR	12	12	1	CR
Rubiaceae	Galium	Galium sacrorum	60	52	86.6667	CR	2530	56	10	VU
Rubiaceae	Galium	Galium thymifolium	372	328	88.172	CR	24364	368	40	LC or NT
Santalaceae	Thesium	Thesium vlachorum	16	16	100	CR	16	16	1	CR
Saxifragaceae	Saxifraga	Saxifraga sibthorpii	136	132	97.0588	CR	19969	136	15	LC or NT
Scrophulariaceae	Scrophularia	Scrophularia spinulescens	8	0	0	LC or NT	4	4	1	CR
Scrophulariaceae	Verbascum	Verbascum acaule	40	40	100	CR	676	36	3	EN
Scrophulariaceae	Verbascum	Verbascum aphentulium	72	60	83.3333	CR	1238	72	8	VU
Scrophulariaceae	Verbascum	Verbascum cylleneum	20	16	80	CR	45	16	2	EN
Scrophulariaceae	Verbascum	Verbascum delphicum subsp. cervi	4	4	100	CR	4	4	1	CR
Scrophulariaceae	Verbascum	Verbascum delphicum subsp. delphicum	8	8	100	CR	8	8	2	EN
Scrophulariaceae	Verbascum	Verbascum epixanthinum	484	392	80.9917	CR	58586	484	71	LC or NT
Scrophulariaceae	Verbascum	Verbascum foetidum	4	4	100	CR	4	4	1	CR
Scrophulariaceae	Verbascum	Verbascum hypoleucum	4	4	100	CR	4	4	1	CR
Scrophulariaceae	Verbascum	Verbascum orphanideum	4	4	100	CR	4	4	1	CR
Scrophulariaceae	Verbascum	Verbascum pangaeum	24	24	100	CR	270	24	4	EN
Scrophulariaceae	Verbascum	Verbascum pentelicum	8	0	0	LC or NT	8	8	1	CR
Scrophulariaceae	Verbascum	Verbascum peraffine	32	28	87.5	CR	377	32	4	EN
Scrophulariaceae	Verbascum	Verbascum reiseri	56	52	92.8571	CR	3573	52	6	VU
Scrophulariaceae	Verbascum	Verbascum speciosum subsp. megaphlomos	148	128	86.4865	CR	23192	148	23	LC or NT
Tamaricaceae	Tamarix	Tamarix minoa	4	0	0	LC or NT	4	4	1	CR
Ulmaceae	Zelkova	Zelkova abelicea	104	100	96.1538	CR	2223	96	12	LC or NT
Valerianaceae	Centranthus	Centranthus sieberi	20	20	100	CR	24	24	1	CR
Valerianaceae	Valeriana	Valeriana crinii subsp. crinii	16	16	100	CR	173	16	2	EN
Valerianaceae	Valeriana	Valeriana olenaea	48	40	83.3333	CR	1606	56	9	VU
Veronicaceae	Chaenorhinum	Chaenorhinum idaeum	20	20	100	CR	231	20	2	EN
Veronicaceae	Cymbalaria	Cymbalaria acutiloba subsp. paradoxa	4	0	0	LC or NT	4	4	1	CR
Veronicaceae	Veronica	Veronica contandriopouli	8	8	100	CR	4	4	1	CR
Veronicaceae	Veronica	Veronica erinoides	52	52	100	CR	2427	48	7	VU
Veronicaceae	Veronica	Veronica glauca subsp. kavusica	44	44	100	CR	2433	40	8	VU
Veronicaceae	Veronica	Veronica oetaea	12	8	66.6667	EN	12	12	1	CR
Veronicaceae	Veronica	Veronica sartoriana	80	68	85	CR	190231	84	18	LC or NT
Veronicaceae	Veronica	Veronica thymifolia	272	248	91.1765	CR	51429	268	28	LC or NT
Violaceae	Viola	Viola alba subsp. cretica	124	108	87.0968	CR	3844	128	14	LC or NT
Violaceae	Viola	Viola athois	24	24	100	CR	28	28	2	EN
Violaceae	Viola	Viola cephalonica	8	8	100	CR	12	12	1	CR
Violaceae	Viola	Viola chelmea	128	116	90.625	CR	30788	132	17	LC or NT
Violaceae	Viola	Viola dirphya	16	16	100	CR	28	16	3	EN
Violaceae	Viola	Viola doerfleri	32	28	87.5	CR	143	36	4	EN
Violaceae	Viola	Viola eximia subsp. tringiana	4	4	100	CR	4	4	1	CR
Violaceae	Viola	Viola fragrans	116	116	100	CR	1418	116	8	VU
Violaceae	Viola	Viola ganiatsasii	40	36	90	CR	1078	36	7	VU
Violaceae	Viola	Viola mercurii	88	72	81.8182	CR	2526	84	12	LC or NT
Violaceae	Viola	Viola parnonia	16	16	100	CR	16	12	1	CR
Violaceae	Viola	Viola poetica	52	48	92.3077	CR	560	48	5	EN
Violaceae	Viola	Viola rausii	36	32	88.8889	CR	229	32	4	EN
Violaceae	Viola	Viola samothracica	20	0	0	LC or NT	20	20	1	CR
Violaceae	Viola	Viola sfikasiana	20	20	100	CR	22	16	2	EN
Violaceae	Viola	Viola striis notata	20	16	80	CR	20	20	1	CR
Violaceae	Viola	Viola voliotisii	16	16	100	CR	16	16	1	CR
Violaceae	Viola	Viola vourinensis	32	28	87.5	CR	104	32	3	EN
